# Supplementary material for: Acute and Chronic Plasma Metabolomic and Liver Transcriptomic Stress Effects in a Mouse Model with Features of Post-Traumatic Stress Disorder
Source: PLoS One. 2015 Jan 28;10(1):e0117092. doi: 10.1371/journal.pone.0117092 (PMC4309402; doi:10.1371/journal.pone.0117092)
Supplement: S1 File — (XLSX) [file pone.0117092.s004.xlsx]

## Sheet: Explanation
	OrigScale	values are normalized in terms of raw area counts.
		Note: for a single day run, this is equivalent to the raw data
	ScaledImpData	each biochemical in OrigScale is re-scaled to have median equal to 1
		then, missing values are imputed with the minimum
	* indicates compounds that have not been officially "plexed" (based on a standard), but we are confident in its identity
	Pathway Heat Map	This is the heatmap associated with the statistical analysis of the data
		Indicates ratios, p- and q-values for each comparison
		0.55	Green: indicates significant difference (p≤0.05) between the groups shown; GREEN indicates a ratio < 1
		1.71	Red: indicates significant difference (p≤0.05) between the groups shown; RED indicates a ratio > 1
		1.43	Bold blue: narrowly missed cutoff for significance; 0.05<p<0.10
		1.2	Non-colored text and cell: mean values are not significantly different for that comparison
			Blue-shaded cell: indicates p≤0.05
			Light blue-shaded cell: indicates 0.05<p<0.10
	Box Plots	This is the graphical representation of ScaledImpData for each biochemical
		(ordered in the same way as the "Pathway Heatmap" table)

## Sheet: OrigScale
										SAMPLE_ID	627079	627718	627055	627732	627075	627076	627712	627068	627717	627067	627062	627726	627069	627734	627058	627052	627710	627063	627729	627071	627054	627721	627053	627724	627077	627735	627070	627727	627074	627711	627060	627719	627078	627728	627066	627713	627720	627059	627725
										SAMPLE_NAME	WALT-00001-LC-01	WALT-00002-LC-01	WALT-00003-LC-01	WALT-00004-LC-01	WALT-00005-LC-01	WALT-00006-LC-01	WALT-00007-LC-01	WALT-00008-LC-01	WALT-00009-LC-01	WALT-00010-LC-01	WALT-00011-LC-01	WALT-00012-LC-01	WALT-00013-LC-01	WALT-00014-LC-01	WALT-00015-LC-01	WALT-00016-LC-01	WALT-00017-LC-01	WALT-00018-LC-01	WALT-00019-LC-01	WALT-00020-LC-01	WALT-00021-LC-01	WALT-00022-LC-01	WALT-00023-LC-01	WALT-00024-LC-01	WALT-00025-LC-01	WALT-00026-LC-01	WALT-00027-LC-01	WALT-00028-LC-01	WALT-00029-LC-01	WALT-00030-LC-01	WALT-00031-LC-01	WALT-00032-LC-01	WALT-00033-LC-01	WALT-00034-LC-01	WALT-00035-LC-01	WALT-00036-LC-01	WALT-00037-LC-01	WALT-00038-LC-01	WALT-00039-LC-01
										CLIENT_IDENTIFIER	C05-244	C05-245	C05-246	C05-247	C05-248	T05-255	T05-256	T05-257	T05-258	T05-259	C05-233	C05-234	C05-235	C05-236	C05-237	T05-225	T05-226	T05-227	T05-228	T05-229	C10-238	C10-239	C10-240	C10-241	C10-242	C10-243	T10-249	T10-250	T10-251	T10-252	T10-253	T10-254	C10-150	C10-151	C10-152	C10-153	C10-154	T10-168	T10-169
										PARENT_SAMPLE_ID	625226	625227	625228	625229	625230	625231	625232	625233	625234	625235	625236	625237	625238	625239	625240	625241	625242	625243	625244	625245	625246	625247	625248	625249	625250	625251	625252	625253	625254	625255	625256	625257	625258	625259	625260	625261	625262	625263	625264
										TREATMENT	Control	Control	Control	Control	Control	Stress	Stress	Stress	Stress	Stress	Control	Control	Control	Control	Control	Stress	Stress	Stress	Stress	Stress	Control	Control	Control	Control	Control	Control	Stress	Stress	Stress	Stress	Stress	Stress	Control	Control	Control	Control	Control	Stress	Stress
										TREATMENT_DURATION	5d	5d	5d	5d	5d	5d	5d	5d	5d	5d	5d	5d	5d	5d	5d	5d	5d	5d	5d	5d	10d	10d	10d	10d	10d	10d	10d	10d	10d	10d	10d	10d	10d	10d	10d	10d	10d	10d	10d
										COLLECTION_TIME	1d	1d	1d	1d	1d	1d	1d	1d	1d	1d	10d	10d	10d	10d	10d	10d	10d	10d	10d	10d	1d	1d	1d	1d	1d	1d	1d	1d	1d	1d	1d	1d	4w	4w	4w	4w	4w	4w	4w
										TUBE_ID	C5244	C5245	C5246	C5247	C5248	T5 255	T5 256	T5 257	T5 258	T5 259	C5 233	C5 234	C5 235	C5 236	C5 237	T5225	T5226	T5227	T5228	T5229	C10 238	C10 239	C10 240	C10 241	C10 242	C10 243	T10 249	T10 250	T10 251	T10 252	T10 253	T10 254	C10 150	C10 151	C10 152	C10 153	C10 154	T10 168	T10 169
										EXP_NO	14	14	14	14	14	14	14	14	14	14	12	12	12	12	12	12	12	12	12	12	13	13	13	13	13	13	13	13	13	13	13	13	9	9	9	9	9	9	9
										COLLECTION_DATE	2010-05-19	2010-05-19	2010-05-19	2010-05-19	2010-05-19	2010-05-19	2010-05-19	2010-05-19	2010-05-19	2010-05-19	2010-04-19	2010-04-19	2010-04-19	2010-04-19	2010-04-19	2010-04-19	2010-04-19	2010-04-19	2010-04-19	2010-04-19	2010-05-20	2010-05-20	2010-05-20	2010-05-20	2010-05-20	2010-05-20	2010-05-20	2010-05-20	2010-05-20	2010-05-20	2010-05-20	2010-05-20	2010-04-28	2010-04-28	2010-04-28	2010-04-28	2010-04-28	2010-04-28	2010-04-28
										DAY_TO_RUN	1	2	1	2	1	1	2	1	2	1	1	2	1	2	1	1	2	1	2	1	1	2	1	2	1	2	1	2	1	2	1	2	1	2	1	2	2	1	2
										TIMEPOINT	T1	T1	T1	T1	T1	T1	T1	T1	T1	T1	T2	T2	T2	T2	T2	T2	T2	T2	T2	T2	T1	T1	T1	T1	T1	T1	T1	T1	T1	T1	T1	T1	T2	T2	T2	T2	T2	T2	T2
										TIMEPOINT2	EARLY	EARLY	EARLY	EARLY	EARLY	EARLY	EARLY	EARLY	EARLY	EARLY	LATE	LATE	LATE	LATE	LATE	LATE	LATE	LATE	LATE	LATE	EARLY	EARLY	EARLY	EARLY	EARLY	EARLY	EARLY	EARLY	EARLY	EARLY	EARLY	EARLY	LATE	LATE	LATE	LATE	LATE	LATE	LATE
BIOCHEMICAL	SUPER_PATHWAY	SUB_PATHWAY	LIB_ID	COMP_ID	PLATFORM	RI	MASS	CAS	KEGG	Group HMDB	1	1	1	1	1	2	2	2	2	2	3	3	3	3	3	4	4	4	4	4	5	5	5	5	5	5	6	6	6	6	6	6	7	7	7	7	7	8	8
1,2-propanediol	Lipid	Ketone bodies	50	38002	GC/MS	1041	117	57-55-6;	C00717,C02912,C00583,C01506,C02917	HMDB01881	25268992	23503840	23458874	23616094	28273316	27949748	25633110	20292172	26353622	26856014	21543746	24692344	30841220	22392770	21930908	20509120	24936888	17413164	21052626	27184904	20942788	26225710	23604032	23531830	25504732	21722110	23543888	20878750	21473204	23694278	23821572	19913452	24153080	24025072	20362782	27272892	26090658	23679298	21795298
1,3-dihydroxyacetone	Carbohydrate	Glycolysis, gluconeogenesis, pyruvate metabolism	50	35963	GC/MS	1263	103	62147-49-3;	C00184	HMDB01882	57478			28845.1	48219.1	45825.2	60695	77846.8	50672.5	63533	41057.5	28339.6	95970.3		58691		84009.2	110948		79359.7	36394.9			85358.3	37801.4		96252.8		35607	93433.8		33075.3	127609			52613.2	115768	18424.7	55474
1,5-anhydroglucitol (1,5-AG)	Carbohydrate	Glycolysis, gluconeogenesis, pyruvate metabolism	50	20675	GC/MS	1788.7	217	154-58-5;	C07326	HMDB02712	1.00302e+06	1513277	969525	1148641	1.53756e+06	946160	932315	1.37396e+06	1.51592e+06	1.46245e+06	1.74013e+06	1.93094e+06	1472338	1.5464e+06	1.32854e+06	1.33655e+06	1.55593e+06	1.90641e+06	1.29412e+06	1.5928e+06	959285	1.60298e+06	1.28647e+06	1.2263e+06	1.99964e+06	1.28467e+06	1.44054e+06	1.38972e+06	1.37143e+06	1.57174e+06	1.43968e+06	1.77905e+06	2207924	1.34922e+06	1.64236e+06	1.32085e+06	1.91635e+06	1.63644e+06	1.32095e+06
1-arachidonoylglycerophosphoethanolamine*	Lipid	Lysolipid	201	35186	LC/MS	5731	500.3			HMDB11517	296417	419986	580795	362712	358292	344759	387620	544169	500830	459200	378180	249688	325695	270236	477415	532257	2.1708e+06	358263	267860	374618	497546	367281	515259	411704	382692	310405	333945	411279	292990	1.53639e+06	373885	405769	240077	267440	280628	373478	274206	366875	322231
1-arachidonoylglycerophosphoinositol*	Lipid	Lysolipid	201	34214	LC/MS	5479	619.4				174751	191849	162512	206973	190788	210569	205875	242402	221005	184846	120806	116204	136498	116102	138100	240582	144034	133181	115561	175539	135661	207438	187028	228519	146380	148373	222226	234252	143719	181871	328788	235128	129941	103895	79149.2	141100	129293	97191.2	149085
1-arachidoylglycerophosphocholine	Lipid	Lysolipid	200	35623	LC/MS	6100	552.4			HMDB10390	160737	146986	107860	499816	345507	737704	313251	452439	1.26835e+06	225364	225243	277799	352234	186694	468870	2.48292e+06	2.05056e+06	355974	303416	256208	117633	331132	576402	428948	302745	207646	116454	204385	226099	634639	609277		214691	200458	272296	305125	146065	323757	701203
1-docosahexaenoylglycerophosphocholine*	Lipid	Lysolipid	200	33822	LC/MS	5518	568.4				5.42735e+06	8035886	5180362	8530039	8.01077e+06	9061988	4886007	7766598	11717232	6.73763e+06	3.86329e+06	4.63532e+06	5829469	5492447	7486062	11650307	5.93235e+06	4.42996e+06	3.05933e+06	5267189	4418895	5.16505e+06	10443580	8567929	7208441	5992972	4473538	4633584	4197380	8525927	8994242	6.38215e+06	4096978	3871884	4.27295e+06	5.20209e+06	4468700	4365375	3.74229e+06
1-docosapentaenoylglycerophosphocholine*	Lipid	Lysolipid	200	37231	LC/MS	5584	570.4				345734	301865	324874	503862	454631	373863	304415	461451	652693	481682	231953	230350	304373	458869	400954	317045	333236	288668	310391	301308	170985	249500	534132	647978	424628	311027	201957	287880	288030	631112	421457	345361	211137	306750	241248	370935	269011	229494	237080
1-eicosadienoylglycerophosphocholine*	Lipid	Lysolipid	200	33871	LC/MS	5696	548.3				366607	301528	219246	342743	339592	609741	311883	306480	451660	298754	175568	198025	263261	199914	329756	736958	361381	302450	173229	281430	180277	313231	702234	299676	360718	302577	247113	207121	266652	556628	456226	318995	195462	205938	316837	286930	139978	222928	145754
1-eicosatrienoylglycerophosphocholine*	Lipid	Lysolipid	200	33821	LC/MS	5600	546.4				1.39042e+06	1978992	1454458	2.0084e+06	2.00465e+06	2.52369e+06	979562	2.11676e+06	2.82908e+06	1.82663e+06	1.14199e+06	1.19511e+06	1.55587e+06	1.36169e+06	2.12394e+06	4.54915e+06	1948675	1.61408e+06	1.09019e+06	1.28169e+06	1.2074e+06	1.85353e+06	2.66648e+06	2.17242e+06	1853805	1.55157e+06	1367211	1443881	1.29013e+06	2893301	2.17597e+06	1.89497e+06	1.03378e+06	1.01744e+06	1158245	1.55009e+06	985288	1.54579e+06	921252
1-heptadecanoylglycerophosphocholine	Lipid	Lysolipid	200	33957	LC/MS	5750	510.4	50930-23-9;		HMDB12108	799582	980698	608275	1.04408e+06	767234	1.40771e+06	1.29612e+06	955779	1.10486e+06	531447	608517	522166	732730	737205	1.23635e+06	1.52278e+06	977620	1.0255e+06	533244	590353	536403	950298	1.59786e+06	741589	928833	684231	933219	569164	719367	1.43618e+06	1.38458e+06	573921	752280	527509	757932	783576	543676	579781	521726
1-linoleoylglycerol (1-monolinolein)	Lipid	Monoacylglycerol	201	27447	LC/MS	6226	279.2	2277-28-3;			247503	652598	159460	502658	379064	297803	271726	514426	439445	305421	810049	397865	748145	713875	945915	1.31552e+06	233708	810120	215438	704615	419798	951499	262443	740164	419238	380274	407451	399591	405729	536026	3.83393e+06	803594	441863	262977	396042	208686	266366	835828	525217
1-linoleoylglycerophosphocholine	Lipid	Lysolipid	200	34419	LC/MS	5574	520.4		C04100		21050162	25500900	21861980	26019834	24762602	23938586	23137050	24111834	28664858	22337714	21937088	22938330	22458354	21224638	27433382	26217802	21817122	23866454	20259784	21423514	21448812	25297178	24709074	24494830	21668106	23051020	22910480	21305514	24089288	24139450	29884008	24984544	21663442	21047638	23242954	22028528	19967452	23640204	17365704
1-linoleoylglycerophosphoethanolamine*	Lipid	Lysolipid	201	32635	LC/MS	5725	476.3			HMDB11507	565043	982944	1.06619e+06	570484	509621	562201	950668	769551	705686	516633	685825	559885	619184	444476	716939	703936	4.16269e+06	737254	508166	583261	826411	509586	726476	619323	591769	500418	464289	865864	687021	1.31712e+06	465228	772181	449341	584451	566138	620652	568057	625506	676391
1-myristoylglycerophosphocholine	Lipid	Lysolipid	200	35626	LC/MS	5481	468.3	20559-16-4;		HMDB10379	622718	656078	417149	732296	475107	1083184	507699	629104	694641	436737	394528	407390	535281	545601	536159	1.13551e+06	411906	488558	337671	359619	389491	637135	1.11728e+06	633514	722937	549983	402587	320669	449169	819689	645852	438760	299543	402714	373312	332941	354559	363181	263324
1-oleoylglycerol (1-monoolein)	Lipid	Monoacylglycerol	50	21184	GC/MS	2181.2	397.4	111-03-5;		HMDB11567	18397.5	78759.9			38789.7	14495	19573.2	37799.7	41364.2		17871.3	17893	43807.4	35981	65280.1	88742	42683.7	66348.7	17993.8	32600.7		93234.5	20536	47164.8	33950.4	39996.8	34162.3	44459.1	47940.5	75390.7	517551	79844.3	20318.8	25225.1		8195.6	27672.5	40990.8	24733.9
1-oleoylglycerophosphocholine	Lipid	Lysolipid	200	33960	LC/MS	5700	522.4	19420-56-5;			10205136	11401944	9468954	12151743	10408684	13012803	8507129	12144789	11709937	10974753	7.22939e+06	7167807	8630928	8860519	10759651	16617848	9837455	9075429	6432512	7.76929e+06	7689622	11313162	16875488	11309225	11792974	10937423	8484127	8.20603e+06	9129538	11381277	13673368	9737974	7.10727e+06	6793946	8434819	8172105	6.88037e+06	8565910	4912714
1-oleoylglycerophosphoethanolamine	Lipid	Lysolipid	201	35628	LC/MS	5928	478.3			HMDB11506	293987	379980	362915	242287	269098	328017	521421	411420	277622	273840	281882	202492	290213	173798	333740	222649	443829	280907	259478	388594	261864	278232	305580	296890	298246	241162	257515	412793	438332	293863	222284	345298	244161	231470	325672	441498	300484	275814	246075
1-palmitoleoylglycerophosphocholine*	Lipid	Lysolipid	200	33230	LC/MS	5524	494.3				1.92322e+06	1.70424e+06	1.35966e+06	2.12096e+06	1.6851e+06	2.13791e+06	1491691	2.10641e+06	1.89118e+06	1.318e+06	1.56963e+06	1171156	1.75078e+06	1.99868e+06	1.962e+06	2.74721e+06	1.85014e+06	1.62496e+06	1.21705e+06	1474659	1.275e+06	1.44154e+06	2.75734e+06	1.87348e+06	1.8685e+06	1.70372e+06	1.12147e+06	1.05622e+06	1.54382e+06	2.13183e+06	1.77117e+06	1606248	1.33713e+06	1.01018e+06	1.57514e+06	1.61243e+06	1.21777e+06	1.59372e+06	880646
1-palmitoylglycerol (1-monopalmitin)	Lipid	Monoacylglycerol	200	21127	LC/MS	5741	348	542-44-9;			51871.6	279881	18609.8	101562	200116	156554	136634	83079.8	242050	118104	69233.1	114544	87604.4	132881	251602	423328	218255	194779	64337.3	97362.1	53357.5	1.39229e+06	120598	73685.2	125457	71928.1	45622.1	104633	201334	236079	3709904	160797	23960.7	88005.5	102712	27236.3	45619.7	146772	106272
1-palmitoylglycerophosphocholine	Lipid	Lysolipid	200	33955	LC/MS	5671	496.4	17364-16-8;			22768158	27203280	22402512	28357892	27084052	25949436	25799370	27345096	27489738	25462564	24158384	23401896	25811482	26644690	29059752	34551588	24743604	27893902	21684000	22107434	20552172	25987812	27957718	25999658	25346038	26324324	21770294	21789944	25635046	27355658	37394964	25934204	22607154	22551060	25922094	22430050	22233938	25992868	18625754
1-palmitoylglycerophosphoethanolamine	Lipid	Lysolipid	201	35631	LC/MS	5940	452.3			HMDB11503	374016	493556	559628	437806	347099	374246	477416	591577	501174	457265	474363	322099	428791	243362	469152	382742	1.1802e+06	483801	389990	492830	424630	511947	541491	448870	480642	429643	474238	539419	476938	395167	429410	488065	368627	360398	413158	487940	428228	399586	435262
1-palmitoylglycerophosphoinositol*	Lipid	Lysolipid	201	35305	LC/MS	5573	571.3				19262.1	13311.5	30008.9	10957.2		22503.5	20888.4	12391.9		14697.9	13381.1	13913.2			15371	21389.4		17777.1	18430.2	19251.6	12463.7	30959	16139	20722.4	12104.7	20822	22006	23361.7	13452.5	31630.3	45637.2		12965.5	14837.5	13751	14023.9		8577.4	15425.5
1-pentadecanoylglycerophosphocholine*	Lipid	Lysolipid	200	37418	LC/MS	5563	482.3				118259	194198	124445	164997	190006	158642	200630	202596	255372	199220	334799	306274	254437	315515	371224	177627	173101	309491	259724	216078	182394	170982	130141	155387	176105	252731	171371	148575	263926	202143	396464	172581	239287	176458	282479	172516	214134	197341	201185
1-stearoylglycerophosphocholine	Lipid	Lysolipid	200	33961	LC/MS	5844	524.4	19420-57-6;			8890925	13192374	6615233	16164419	22430214	23095800	16663700	17037426	21321724	22185362	6202572	10236888	9209798	12920970	14488520	41274852	19578546	16258688	9998589	7604619	6248730	21914344	19122880	11249370	10499571	11326560	8464981	12212534	15427966	17192502	21100822	11424913	6707198	10111464	9600402	9984857	8596838	18559110	10786148
1-stearoylglycerophosphoethanolamine	Lipid	Lysolipid	201	34416	LC/MS	6200	480.4	69747-55-3;		HMDB11130	853820	718642	841108	565429	555678	631751	946052	751558	639920	1.12572e+06	434795	431830	476014	518458	416878	530235	537621	647060	391400	766858	498564	475175	694218	645866	712045	631239	639236	926067	783487	403442	438534	886982	443847	863096	547271	465652	827275	380834	577446
1-stearoylglycerophosphoinositol	Lipid	Lysolipid	201	19324	LC/MS	5800	599.4				56200.8	57606	65140.6	43769.8	46425	55859.7	126134	43524.6	62234.4	60593.5	34458.3	50973	28721.3	21379.6	32399.7	54187.5	39220.4	31752.5	55554.7	48215.8	49495.3	48547	42236.2	57157.3	58857.2	46955.7	37458.8	63060.5	38813.4	33915.2	86147.4	47145.2	24122.5	43516.7	56366.8	58328	46740.8		47884.5
10-heptadecenoate (17:1n7)	Lipid	Long chain fatty acid	201	33971	LC/MS	5558	267.3	29743-97-3;			566273	650639	456139	404114	697336	437770	341855	808144	797726	616562	527854	393084	639912	798853	820130	1259553	346221	417044	421611	682012	417361	1740197	389363	596357	728878	663835	319763	503036	368862	875501	2037442	952222	373333	366269	429038	697776	331043	769036	461303
10-nonadecenoate (19:1n9)	Lipid	Long chain fatty acid	201	33972	LC/MS	5775	295.4	73033-09-7;			172777	216129	113184	142010	227008	113440	99638.4	213964	286826	197204	119083	125422	214133	214234	280055	450329	105777	90822	111250	211070	143118	651982	89926.5	202751	241647	175227	70840.6	164211	114010	245594	1.14569e+06	281971	78161.6	108527	123176	204939	93968.3	182811	141293
12,13-hydroxyoctadec-9(Z)-enoate	Lipid	Fatty acid, dihydroxy	201	38395	LC/MS	5137	313.4	263399-35-5;	C14829	HMDB04705	92523	59341.5	95169.7	49084.7	56676.2	44367.3	88517.6	111265	119826	83205.3	45561.2	61917.6	89013.4	150849	128512	42798.1	60828.9	34010.7	41533.6	66268.4	36205.4	29135.7	27138.9	67369.5	140903	103406	18307	98978.7	63885.6	138829	78986.9	133610	30355.6	62784.5	46010.3	98968.8	25518.7	99414.4	57391.1
12-HETE	Lipid	Eicosanoid	201	37536	LC/MS	5295	319.3	73837-14-6;		HMDB06111	2.22122e+06	2.9153e+06	1594391	2.00941e+06	2.82937e+06	2.98057e+06	4.64047e+06	1.575e+06	2.13441e+06	4320283	2.09768e+06	3.40274e+06	807694	1.01786e+06	2.05097e+06	6552782	2601457	2.85709e+06	3.5374e+06	1.61081e+06	2.44793e+06	7.62682e+06	2.05101e+06	4368254	3.12908e+06	2.13124e+06	2.79446e+06	4.191e+06	1.55409e+06	1.0773e+06	10369240	1.30852e+06	223928	1.04019e+06	4.21458e+06	1.79357e+06	2.18449e+06	666613	1822204
13-HODE + 9-HODE	Lipid	Fatty acid, monohydroxy	201	37752	LC/MS	5247	295.2				422781	304697	354267	136798	356230	249570	456490	421557	392389	378209	226221	205483	287146	406302	588177	722000	231478	175286	205766	358656	297731	1.32196e+06	285551	346150	395406	426143	100782	391573	345705	400142	1.13623e+06	623732	118846	202776	199685	353823	143272	289567	200747
13-methylmyristic acid	Lipid	Fatty acid, branched	201	38293	LC/MS	5498	241.3	2485-71-4;			448987	639077	555021	540472	450744	549097	621837		748546	625151	664016	521995	606678	477434	695147	653764	482117	704026	548560	630535	454693	512810	524501	763647	425110	576754	637317	794558	463213	574988	610625	713475	585764	669743	443917	536794	515064	747666	676171
15-methylpalmitate	Lipid	Fatty acid, branched	201	38295	LC/MS	5698	269.4	1603-03-8;			536086	618593	520576	544736	498064	458623	533801	565849	786306	600316	530302	496291	656794	495865	697344	713437	398142	603722	455802	656172	471122	708668	465456	745380	560990	493641	602286	582103	499826	618621	1022872	615798	541484	508405	502371	608936	431027	647247	672799
17-methylstearate	Lipid	Fatty acid, branched	201	38296	LC/MS	5987	297.4	2724-59-6;			38686.6	78814.1	48938.9	37424.2	42392.4	13612.2	54130.6	51019.2	109527	51806	34172.5	36362.8	51285.4	34077.3	87807.8	190355	45827.5	41281.9	38982.1	52550.2	63237.7	164285	41863.4	80222.7	51620.5	29850.7	45001.1	42904.3	20464.8	85493.8	335920	80715.3	36681.8	37817.1	35537.7	78825	43687.1	61124.8	75490
2'-deoxycytidine	Nucleotide	Pyrimidine metabolism, cytidine containing	200	15949	LC/MS	1256	228	951-77-9;	C00881	HMDB00014	66703.4	82280	34250.3	55244.9	73861.9	133843	63046.7	100592	121447	100858	60560.3	71407.8	79173.6	103896	86133.6	96637.8	71112.1	89254.6	89055.3	100611	29499.1	72709.6	38196.1	83702.8	79307.7	63976.3	121865	87565.6	128584	88075.3	75691.3	91869	64903.6	81205.5	104205	58678.9	115411	87208.9	103792
2-(4-hydroxyphenyl)propionate	Amino acid	Phenylalanine & tyrosine metabolism	50	35632	GC/MS	1635	193	938-96-5;	C03080		126491	99579.6	122191	46403.5	96950.4	182661	154803	130468	146468	157358	117317	133441	92121.5	37002.6	101873	93325	117104	270762	122072	228440	80131.7	119116	77698.6	124426	193447	125699	107300	192900	270044	132823	181711	149007	134112	135398	179899	17888.4	157602	110083
2-aminoadipate	Amino acid	Lysine metabolism	50	6146	GC/MS	1686.5	260.1	542-32-5;1118-90-7;	C00956	HMDB00510	228604	318397	452847	319552	123011	215778	420927	277341	182016	293535	373259	349639	293628	196441	180585	130118	476910	286328	435864	306215	367647	261071	391411	248731	208275	175848	443982	290931	773612	206840	136872	164750	689966	638089	450042	224892	632215	148570	288932
2-aminobutyrate	Amino acid	Butanoate metabolism	50	1577	GC/MS	1215.7	130	1492-24-6;	C02261	HMDB00650	313409	377052	253415	437798	293396	262035	519010	369030	257584	348159	352370	462971	402252	174573	241038	247685	415087	316836	342702	358109	335028	488229	264119	324220	327060	246387	476066	509276	509611	215995	380227	324240	408044	340485	652856	317372	414562	273680	314595
2-arachidonoylglycerophosphoethanolamine*	Lipid	Lysolipid	201	32815	LC/MS	5674	500.3				52602	68051.7	154990	58563.2	61585	49261.1	49339.5	71556.4	110277	88577.3	69961.2	61063.6	49475.2	33374.8	97444.4	92749.6	460802	60081.8	66700.8	57805.7	128650	122136	153912	63635.3	58974.5	56081.3	38303.8	83319.6	56077.8	744800	109778	58928.7	31152.3	49085.2	63113.9	81991.1	56571.8	61148.3	49703.4
2-docosahexaenoylglycerophosphoethanolamine*	Lipid	Lysolipid	200	34258	LC/MS	5512	526.2				378058	550744	612409	967178	926324	407506	328728	729174	480805	679951	307848	451716	615913	583159			533771	255695	410397	312930	519490	1.06791e+06	914002	387059	671102	457555	208282		292560	520154	823614		303534	296053		696088	463498		165658
2-hydroxy-3-methylvalerate	Amino acid	Valine, leucine and isoleucine metabolism	201	36746	LC/MS	1787	131.1	488-15-3;		HMDB00317	6890.7	10951.3		14262.4	10362.7	7582.3	21731.4			17035.7	8028.9	10039.3				9580.3	10884.6	13898.7		13415.4		10462.6		10668.7	12050.1	10352.8	9113.2	10286	12468.6			13263.3	11314.9	10163.7	11074.1		9100.5	9317.3
2-hydroxybutyrate (AHB)	Amino acid	Cysteine, methionine, SAM, taurine metabolism	50	21044	GC/MS	1169.4	130.9	3347-90-8;	C05984	HMDB00008	254436	361271	393367	412555	330251	220893	753740	611952	623627	812646	630824	942919	653738	449762	314191	802236	1.1842e+06	814943	601115	741872	267048	577582	288980	653344	526083	434248	1357644	733908	769060	870215	400609	673603	1.62224e+06	601532	613207	302318	710028	743357	628007
2-hydroxyglutarate	Lipid	Fatty acid, dicarboxylate	50	37253	GC/MS	1576	247	40951-21-1;	C02630	HMDB00606	54601.5	95094.3	67615.1	71905.2	104159	61514.2	75243.3	99304.2	90608.2	119025	79357.5	118258	72050.5	106163	60040.6	79647.2	117777	98135.8	96043.8	106232	64926.5	129722	68978.8	82561.1	95538.3	78146.8	105940	111744	144539	69855	68177	114434	135819	82592.2	123284	68909.9	127497	81795.2	71044.8
2-hydroxyhippurate (salicylurate)	Xenobiotics	Benzoate metabolism	201	18281	LC/MS	2252	194.1	487-54-7;	C07588	HMDB00840		7273.5	4582.5	3864.4			6645.7				7410.5	20850.4	4659.4	5942.6	5243.5		7474.9	11951.8	8595.3	13273.7		7740.2		9028.3		5665.2	7104.6	6856	27639.6	4437		6406.2	7061	13491.4	6205	6201.9	6620.3	6440.6	6209.4
2-hydroxyisobutyrate	Amino acid	Valine, leucine and isoleucine metabolism	50	22030	GC/MS	1107.5	130.9	594-61-6;		HMDB00729	157483	272650			186193	138607	207578	262654		237381	295263		208531	213382	230505	202134			207718	263041	140713	163918	189535		214526	203492		236367		245351	293905	283740			236392	222516			214598
2-hydroxyoctanoate	Lipid	Fatty acid, monohydroxy	201	22036	LC/MS	3781	159.2	617-73-2;		HMDB02264	8260.4	9942.3	13224.2	11434.3	7638	12257.4	12571.5	10989.6		11692.9	7571.7	5441.4	7556.9	5607.4	8429.5	5678.3	7994.7	8560.5	5657.4	8088.4	5990.3		7708.1	8461.8	7076.2		6165			6023.5	7418.7	6789.7	8790.8	7673.1	5583.2	8804.1	8822.8		5713.8
2-hydroxypalmitate	Lipid	Fatty acid, monohydroxy	201	35675	LC/MS	5508	271.3	764-67-0;			100425	143624	111066	111010	148846	103469	89587.4	209455	196592	172617	82825.3	68002.8	141336	65949.2	130781	131036	63754.2	95244.4	81570.5	107376	79559.2		93275.2	137782	210772	130582	98046.3	159253		92040.5	187536	155786	78157.6	90933.1	44176.6	113896	97427.2	193100	107376
2-hydroxystearate	Lipid	Fatty acid, monohydroxy	201	17945	LC/MS	5705	299.4	629-22-1;	C03045		36695.1	61641.4	54553	46769.6	51500.2	35857.9	53851.5	55367.2	66801	66774.2	62144.5	40051.4	55403.4	38182.2	56351.7	58064	30782	28253.3	31928.9	46065.6	44307.5		46962.1	55103.5	62297.7	50761	40839.3	52663.6	26403.6	43923.1	49461.4	53224.2	46039.9	45381.3	27536.8	59518.2	35677	63752.7	48211.7
2-linoleoylglycerophosphocholine*	Lipid	Lysolipid	200	35257	LC/MS	5544	520.4				3.57849e+06	4.55175e+06	4305429	4.51581e+06	4574284	3996562	3.86183e+06	4.24673e+06	2.96994e+06	3.92674e+06	3187967	4.30534e+06	4097535	3877745	3.39291e+06	5194903	3.87712e+06	2.32675e+06	3794102	2812602	2.68296e+06	8716809	5.41507e+06	2.83115e+06	5.24539e+06	4.06305e+06	2.75019e+06	3.95976e+06	3.27412e+06	2444089	8.04783e+06	2.47141e+06	3.06311e+06	3.27195e+06	3.81221e+06	4.7369e+06	3558888	2914638	2.07373e+06
2-linoleoylglycerophosphoethanolamine*	Lipid	Lysolipid	201	36593	LC/MS	5650	476.4				88272.4	122718	215332	79868.3	64458.2	57526.7	132326	93868.9	111502	94200.6	106064	134572	94072.1	51429.9	142046	103791	523786	101793	93401	91244.1	155130	186279	153742	70083.2	99118.2	48542.3	64793.1	147979	83174.3	647742	165647	95180.8	63661.2	86478.7	116850	139703	105730	112970	79273.3
2-methylbutyroylcarnitine	Amino acid	Valine, leucine and isoleucine metabolism	200	35431	LC/MS	2439	246.1	31023-25-3;		HMDB00378	227992	230590	256030	317608	141651	160798	204718	218536	175388	224293	212617	365555	231122	144820	190373	239714	210390	249732	365177	260346	345276	299928	266548	268549	161468	143645	317603	267851	298099	171063	172750	202875	193617	233383	372290	195893	376226	193452	267702
2-oleoylglycerophosphocholine*	Lipid	Lysolipid	200	35254	LC/MS	5640	522.4				932427	1.42569e+06	1.40783e+06	1558444	1.53672e+06	884663	610912	1.03905e+06	1.0383e+06	1.56962e+06	593358	884969	916999	989189	905999	1.68694e+06	1.07569e+06	534257	584311	731116	722305	2747781	2232938	956949	1.41329e+06	1.22809e+06	632577	876347	710616	905693	2.43001e+06	756468	585900	689727	675348	1.09525e+06	699472	654377	421959
2-oleoylglycerophosphoethanolamine*	Lipid	Lysolipid	201	35687	LC/MS	5848	478.3				34090.6	37921.3	66207.6	21020.3	17282.1	15354.9	32759.5	28234.9	28017.3		35097.6	30562.1	30870.8		31181.4	22018.2	125959	17060.6	22612.7	32892.6	22671.6	47412.4	44792.4	19697.6	20490.1	18253.6	24089.3	35923.9	28774.8	37189.9	47738.1	24716.3	21828.4	14049.1	26663.5	52708.8	33124.3	30535.9	28774.8
2-palmitoylglycerophosphocholine*	Lipid	Lysolipid	200	35253	LC/MS	5604	496.3				5045455	5.30884e+06	4.16529e+06	6697857	5.29953e+06	5725878	4963771	5.05651e+06	5.53585e+06	4870524	3.17795e+06	3758939	4380059	5016761	5320861	7.03242e+06	5463804	5.10554e+06	3127357	3333491	3.40211e+06	6.24403e+06	7.79952e+06	5252376	4.90994e+06	4.68456e+06	3.42911e+06	3.28707e+06	4777804	5.09932e+06	6080238	4.13792e+06	2.93814e+06	3.5445e+06	4.28298e+06	4.53436e+06	3.78857e+06	3.333e+06	2257211
2-palmitoylglycerophosphoethanolamine*	Lipid	Lysolipid	201	35688	LC/MS	5790	452.3				50723	83778.4	138759	54971.6	43610.7	52033.1	68254.3	70931.4	72083.5	60642.2	89018.3	44971.1	45428.6	34917.6	72080	85033.1	490641	52308.8	54569.8	80440.2	77917.8	61030.8	125543	54632.3	55810.2	61134.9	61523.5	81661.2	60040.1	58988.8	59286.3	59533.8	57291.5	56126.1	57676.3	63463.9	72766.2	73427.2	70882.2
2-phosphoglycerate	Carbohydrate	Glycolysis, gluconeogenesis, pyruvate metabolism	50	35629	GC/MS	1734	459.1	70195-25-4;	C00631	HMDB03391	27065.9	31299.3	23703.9	25341.3	47348.9	32051.2	44466.7	22150.3	22522.1	10545.7	8209.2	31405.6		7228.8			5519.8		31823.3	19283	22973.9	50112.4	22618.1	12324.7	29808.1	12831.2	16285.6	52262.5	30142.3		26978.7	10433.3		12196.3	87321	38816.9	27964.2		8484.4
2-stearoylglycerophosphocholine*	Lipid	Lysolipid	200	35255	LC/MS	5780	524.4				1.25239e+06	1.48656e+06	892947	2.05823e+06	1.52692e+06	3.13258e+06	3.19144e+06	1.8836e+06	3.60366e+06	1.42053e+06	847628	958275	1.14447e+06	1.13981e+06	1.82235e+06	3922452	2652523	1.99715e+06	990814	960092	854868	1.66371e+06	2.87351e+06	1.40559e+06	1.38828e+06	1.32402e+06	1.34133e+06	1.31828e+06	1.63271e+06	2.78807e+06	4.03882e+06	1089198	919295	1.2477e+06	1.26866e+06	1.03105e+06	703545	1.14999e+06	1.21048e+06
3-(4-hydroxyphenyl)lactate	Amino acid	Phenylalanine & tyrosine metabolism	201	32197	LC/MS	1395	181.1	6482-98-0;	C03672	HMDB00755	34819.6	77797.4	77261.9	72369	51225.9	33727.1	62606	73855.3	96277.5	113629	108354	144947	102296	153314	72212	105598	170185	119131	102469	113239	42275.2	61335.2	60674.3	89290.9	107444	95095	135898	113925	95468.4	101487	56890.7	110549	173123	128670	104396	71598.8	143976	151764	154128
3-dehydrocarnitine*	Lipid	Carnitine metabolism	200	32654	LC/MS	1020	160.2	10457-99-5;	C02636	HMDB12154	1.34936e+06	820639	773022	493325	1.03816e+06	1.28447e+06	1.01865e+06	629804	1.12684e+06	1.42398e+06	846077	952157	1.16705e+06	754542	1.05293e+06	1.07284e+06	674172	1.00457e+06	792462	1.40125e+06	561480	1.11509e+06	1.03203e+06	1.31563e+06	1.61939e+06	1.28349e+06	438146	885852	855239	1.05154e+06	1.9706e+06	905459	253183	843453	912742	1097698	1.23114e+06	619279	1340674
3-hydroxybutyrate (BHBA)	Lipid	Ketone bodies	50	542	GC/MS	1203.5	116.9	625-72-9;	C01089	HMDB00357	1.0122e+06	1.2376e+06	919289	1.07567e+06	3.91986e+06	1.26666e+06	1.07843e+06	1.91942e+06	3.55627e+06	2927096	1.14236e+06	2003901	1.52731e+06	1.60558e+06	967503	2.65535e+06	1.79867e+06	1.7272e+06	1.29291e+06	1.32634e+06	885472	2622639	874330	1.69377e+06	2888797	1.87399e+06	1.71238e+06	1.63255e+06	1.48649e+06	2.05867e+06	3.09313e+06	1827094	1.64513e+06	1.3599e+06	3.93206e+06	1.25843e+06	1526288	1.593e+06	1.38487e+06
3-indoxyl sulfate	Amino acid	Tryptophan metabolism	201	27672	LC/MS	2258	212	2642-37-7;		HMDB00682	317526	327462	380062	459974	280600	270097	643088	431707	182047	303842	457947	449340	260820	717056	211687	316222	521748	432081	414448	750921	627778	555545	292902	405194	708978	313272	400990	451154	963051	194453	587380	709998	702995	561040	668283	132677	184595	439563	197609
3-methyl-2-oxobutyrate	Amino acid	Valine, leucine and isoleucine metabolism	201	21047	LC/MS	1489	115.1	3715-29-5;	C00141	HMDB00019	56179	89486.9	80974.9	78620.8	80298.1	68781.5	53397	84844	78699.5	50116.9	65428	53088.7	55678.8	58519.1	89067	90527.6	68024.1	78985.3	63358.2	59010	69517.2	76270	59609.3	75111.3	97527.4	84447.7	77329.6	62607.2	52861.3	68243.6	92777.4	89874.8	53307.6	49577.3	64427.2	71775.1	70055.2	72187.4	58478.6
3-methyl-2-oxovalerate	Amino acid	Valine, leucine and isoleucine metabolism	201	15676	LC/MS	2106	129.2	51829-07-3;	C00671	HMDB03736	120870	180628	194659	230900	156645	129766	108981	181694	165764	130913	143562	153953	163648	155979	172365	212867	170776	155175	140230	188067	187098	143334	124008	208853	186024	149918	202050	158806	126552	155841	149160	139961	123896	129813	174822	168325	188937	140199	122209
3-phenylpropionate (hydrocinnamate)	Amino acid	Phenylalanine & tyrosine metabolism	201	15749	LC/MS	2830	149.1	501-52-0;	C05629	HMDB00764						111656								48435	50559.1	48773.3	66865.4	85082.5	69676.1									60897.1	63219.8	18949.5	57631.1	42752.5						40466.4	70628.1
3-phosphoglycerate	Carbohydrate	Glycolysis, gluconeogenesis, pyruvate metabolism	50	1414	GC/MS	1756	299	80731-10-8;	C00597	HMDB00807	2.09829e+06	2.02053e+06	1.95464e+06	1.54277e+06	2.91729e+06	2296285	2.6948e+06	1.42247e+06	1.45764e+06	1.50814e+06	881377	2.5311e+06	706488	614426	387425	379770	500367	524368	2.13101e+06	1.27899e+06	2.75292e+06	2.80354e+06	1517281	783672	1.49227e+06	886528	1.13315e+06	2.73385e+06	1812664	851850	2.43649e+06	663603	150194	1.05813e+06	7943420	2.32881e+06	1.83078e+06	225870	1.00589e+06
3-ureidopropionate	Amino acid	Alanine and aspartate metabolism	200	3155	LC/MS	1062	133.1	462-88-4;	C02642	HMDB00026	229177	271302	358570	317782	192084	181446	253872	316566	388031	599376	273929	668150	271347	504960	203119	423309	529478	368791	341002	436797	221818	260575	400397	451902	252805	227859	816983	402910	446848	351647	332797	302023	608068	568375	597156	251544	651780	401278	363554
4-ethylphenylsulfate	Xenobiotics	Benzoate metabolism	201	36099	LC/MS	3570	201.1		C13637			4301.1		5121																																589403
4-guanidinobutanoate	Amino acid	Guanidino and acetamido metabolism	200	15681	LC/MS	1085	146.1	463-003;463-00-3;	C01035	HMDB03464	273350	331228	373472	240663	214987	235228	236402	422333	189418	415696	388217	522938	344838	453578	370467	317095	520998	561906	461103	414359	239550	397250	355860	387723	342477	373965	527028	528734	689532	301793	296368	398915	644092	471281	429056	315780	361009	662041	480867
4-hydroxybutyrate (GHB)	Lipid	Fatty acid, monohydroxy	50	34585	GC/MS	1277	233.1	502-85-2;	C00989	HMDB00710		27325.4	40451.8		32746.6	20437	16835	73061.9	71919.2	90426.4	46644.4	47114.7	56654.3	48080.1	52047.3	41718.7	53014.6	27390.1	28313.4	62755.5	8857.4	68190.7	40881.1	41866.3	78566.1	47712.9	39652.9	33537.6	58715.8	42924.5	46015.8	56883.5	59820.2	24738.3		47105.8	44698.8	65366.3	46511.7
4-hydroxyphenylpyruvate	Amino acid	Phenylalanine & tyrosine metabolism	201	1669	LC/MS	1716	179.1	156-39-8;	C01179	HMDB00707	27761.1	58910.5	74053	82244.2	24750.1	45880.1	89311.8	75159.7	44715.7	38315.5	149649	135784	77446.2	143473	63828.2	85879.9	221893	145279	129811	94453.1	64580.3	31972.3	94179.8	90747.8	127386	55092.3	210675	112269	100745	60521.8	20174.6	64745.9	185626	130470	123747	57549.6	196066	153518	91209.6
4-methyl-2-oxopentanoate	Amino acid	Valine, leucine and isoleucine metabolism	201	22116	LC/MS	2200	129.2	816-66-0;	C00233	HMDB00695	145879	199530	231742	284913	213397	140944	122379	231553	181355	136679	148612	188028	174201	150876	188476	233178	198870	183204	191649	181679	219888	180994	137800	217669	195155	218227	227827	176149	135401	180651	212522	155615	132301	143437	210824	185704	199561	149989	124920
4-vinylphenol sulfate	Xenobiotics	Benzoate metabolism	201	36098	LC/MS	3323	199.1		C05627	HMDB04072	10428.6	8091.5	12876.4	8038.5	5500	11418.4	20946.5	9337.4	11487.2	8072.6	10829	12747.3	8682.9	11802.9	5226.5	8159.5	15889.4	16347.4	11544.6	13377.2	11049.6	7138.4	12884.4	10327.7	8337.1	9860.4	15270.3	9719.9	15207.6	6692	7012.6	10797.9	10971.4	12777.1	17723.5	9546.8	14486.2	6829.9	10025
5-dodecenoate (12:1n7)	Lipid	Medium chain fatty acid	201	33968	LC/MS	5206	197.2	2430-94-6;		HMDB00529	21989.8	31634.5	20191.2	25194.2	51358.1	27275.9		45324	61981	77821.2	16950.9	19198.7	34141.6	44980.8	48253.4	86709	9262.5	15574	13950.7	31520.7	17709.9	43056.5	21361	23484.9	72024.8	45157.8	15036.4	15022.7	17207.2	31225	82443.5	39531.9	20195.6	13286.7	10891.2	24071.6		52770.2	15350
5-methylthioadenosine (MTA)	Amino acid	Polyamine metabolism	200	1419	LC/MS	2427	298.1	2457-80-9;	C00170	HMDB01173	193834	195354	166800	172643	229562	215428	167314	180098	206107	196032	157765	194901	168582	167970	139584	180030	95692.6	164439	184025	137470	260399	196490	205231	210112	232258	169486	160775	201092	233150	215030	150840	176103	79863.3	147091	236805	121154	171330	111884	202580
5-oxoproline	Amino acid	Glutathione metabolism	201	1494	LC/MS	744	128.2	98-79-3;	C01879	HMDB00267	86003.1	103874	84756.9	96019.3	86194.3	107001	76085	77299.5	68575.6	81447	54598.3	85894.9	66625.4	42744	64064.4	73091.2	67473.8	72683.6	67991.4	66116.2	122007	109289	100949	73782.2	54045.2	48024.1	67164.4	111541	70648.1	60562.3	90474.4	79498.4	51754.2	63015.3	187513	64336.3	83223.5	64010.9	90605.3
7-alpha-hydroxy-3-oxo-4-cholestenoate (7-Hoca)	Lipid	Sterol/Steroid	201	36776	LC/MS	5268	429.4	115538-85-7;	C17337	HMDB12458	134904	171275	143706	152534	125652	190121	135166	177112	177046	179438	142105	131845	199159	119967	134146	102145	171810	134600	138580	148128	122505	126057	165088	119852	151252	190189	151717	145638	154097	197844	127302	162181	134669	109858	112786	125916	175320	144901	145528
acetylcarnitine	Lipid	Carnitine metabolism	200	32198	LC/MS	1203	204.2	5080-50-2;	C02571	HMDB00201	7961980	9626049	9068477	8516525	10786742	7071432	6.23169e+06	8960477	9258407	8965079	7.05494e+06	9135558	6.71745e+06	7.33565e+06	8.15475e+06	8748166	7.14711e+06	7170375	10248231	6951306	10573500	11344280	7.00774e+06	8.32077e+06	9220368	8477627	9206142	10549586	8094475	8425285	9259474	8062283	6627362	7483034	10823937	7.64371e+06	8.32047e+06	8042763	9770223
adenine	Nucleotide	Purine metabolism, adenine containing	200	554	LC/MS	1003	136.1	73-24-5;	C00147	HMDB00034		42087.8						55802.4	27404.7	35950.3	62787.5		69747	49308.1	40815.3	63698.2	68674.1	33255.6	41564.4	28246.6				32371.3	20184.9	38382.6	33727.2	35521.8		23746.7		36761.7	54219	64964.1	38892.2	24099.2	59321.8	62550.6	79507.1
adenosine	Nucleotide	Purine metabolism, adenine containing	200	555	LC/MS	1605	268.1	58-61-7;	C00212	HMDB00050	402194	391526	541321	589134	326831	441309	138692	765542	814101	550242	1.04629e+06	562552	925130	901957	1.45012e+06	1.26559e+06	1.28076e+06	926595	611193	1.02515e+06	300606	375383	831448	1.14239e+06	633734	1.16049e+06	1.50725e+06	809670	961436	789106	291286	1.02328e+06	1.03438e+06	1197674	494764	397860	678190	1329067	807884
adenosine 5'-monophosphate (AMP)	Nucleotide	Purine metabolism, adenine containing	200	32342	LC/MS	1210	348.1	149022-20-8;	C00020	HMDB00045	1.67857e+06	1.93679e+06	4.45509e+06	2.25055e+06	962883	1.80966e+06	608833	2610116	3.18707e+06	3.91688e+06	4.02027e+06	7.07401e+06	2.45497e+06	1.98132e+06	2.55795e+06	3.69839e+06	4.30496e+06	3.38506e+06	5.28723e+06	4333849	4.08506e+06	3.6056e+06	2.86332e+06	2674464	3.84815e+06	3.00274e+06	3.76083e+06	6.44623e+06	4.34594e+06	1.57353e+06	992659	1.79244e+06	392524	3.94476e+06	5.80495e+06	4.10597e+06	4.77956e+06	1.4168e+06	3949048
adenosine 5'diphosphoribose	Cofactors and vitamins	Nicotinate and nicotinamide metabolism	201	558	LC/MS	964	558.1	68414-18-6;	C00301	HMDB01178	92192.1	107595	98476.7	117765	139505	99323	108602	53834.2	61565.9	65523	27163.2	152273	35135.8	32635.3	27991.2	23688	44495.1	17120.3	102112	43267	178509	191037	74112.1	31089.7	82286.2	43227.5	39090.5	83263.5	47662.1	29922.9	119129	16369.9		53475.9	133419	142988	116689	12242.7	42122.1
adenylosuccinate	Nucleotide	Purine metabolism, adenine containing	200	18360	LC/MS	1870	464.1	19046-78-7;	C03794	HMDB00536	31362.7	27900.2	220959	40785.5		25248.5		42411.1	42178.4	122878	60583	167305	41602.4	31515.2		86351.2	55188.3	42425.5	204000	78228.6	112413	128329	56967	56347.2	89371.5	48549.7	114552	152076	22376.6	33918.4				64818.7	54805.5	101613	161219		95013.7
adipate	Lipid	Fatty acid, dicarboxylate	200	21134	LC/MS	2460	147	124-04-9;	C06104	HMDB00448	12056092	8796154	12445979	12746718	10662372	8879913	10604443	9168279	8338255	9608101	8647377	8921880	10304704	8836909	9307674	8411182	9902250	6993767	11130100	7.12525e+06	12349875	7.40571e+06	10183082	9161601	8704662	8273453	7.66507e+06	7.90325e+06	9441643	8.1451e+06	8.11066e+06	5770572	8.37371e+06	8565316	7.46231e+06	12026155	8857677	8583900	6959923
adrenate (22:4n6)	Lipid	Long chain fatty acid	201	32980	LC/MS	5684	331.3	2091-25-0;	C16527	HMDB02226	597618	707129	838933	379990	582887	605293	784499	784862	665801	710839	481263	269146	677618	857571	847488	1.17889e+06	315466	545706	383570	681320	564105	1.18366e+06	489311	726831	667772	573532	443843	479353	812930	807123	1.85259e+06	667298	209775	570189	464172	369073	540159	345766	893402
alanine	Amino acid	Alanine and aspartate metabolism	50	1126	GC/MS	1147.6	115.9	56-41-7;	C00041	HMDB00161	15929155	18356584	15848461	19033660	15374120	11593899	16971172	16762174	13076915	18474764	19701012	22062558	19342996	16080442	13792570	10937577	18680032	16051446	18540324	19813074	16849158	21740352	17321966	16862866	14586591	12409688	19759898	20017880	17225424	13103383	18735318	9257169	16381318	15434316	25317864	16044167	20327220	13311929	16748465
alanylalanine	Peptide	Dipeptide	50	15129	GC/MS	1379.5	271.1	1948-31-8;	C00993	HMDB03459	139755	227407	154991	155744	198592	151499	189984	298219	217602	185389	208138	167281	230334	208192	176060	202113	227394	250270	167612	250006	114157	186146	134542	160840	206315	201034	208053	209214	192426	206189	131670	183496	263285	163377	177103	216876	303484	233571	154457
allantoin	Nucleotide	Purine metabolism, urate metabolism	50	1107	GC/MS	1809.8	518.3	97-59-6;	C02350	HMDB00462	505401	596802	503546	558986	404978	674270	528333	798535	698466	970205	670524	992184	637104	972914	476280	461435	842878	917032	807133	1.23442e+06	375465	602758	455094	862903	770359	475661	963102	838373	1.0394e+06	507544	533275	579086	1093611	854994	398072	404164	927792	564194	552842
alpha-hydroxyisocaproate	Amino acid	Valine, leucine and isoleucine metabolism	201	22132	LC/MS	1854	131.2	10303-64-7;	C03264	HMDB00746		11459.1	8964.9	12890.5	7869.7	9314.4	16701.9			11188.2	12389.8	12971.7				12160.8		12161.2		13057.8		6347	7854.5		9212	9886.7	10488.5	6582	7915.4		5594.9	7300.9	13908.4	11316	13229.6		11188.2	12377.6
alpha-hydroxyisovalerate	Amino acid	Valine, leucine and isoleucine metabolism	201	33937	LC/MS	1142	117.1	600-37-3;		HMDB00407	79944.5	96875.3	102218	110359	91156.1	92148.4	106472	120110	96671.1	112952	89553.3	95666.3	74947.7	102130	124727	106207	99204.2	130875	89597.7	101131	89414.7	88823.8	105577	85574	73736.4	106875	85923.3	107475	92415.2	102084	84046.3	96302.3	83221.4	85072.2	108468	86980.4	86563.1	143395	40977.9
alpha-ketoglutarate	Energy	Krebs cycle	50	33453	GC/MS	1779	419.1	305-72-6;328-50-7;22202-68-2;	C00026	HMDB00208	35578.3	119766	67684.9	211891	40994.6	71469.1	58997.2	66713.2	76689	56753.8	154970	64791.7	74955.1	218092	82649.5	163920	133663	181429	88232.1	107329	23998.9	28366.5	66055.8	137761	92593.1	73221.1	114886	38867.7	75814.5	107506	22419.9	66221.2	292711	51144.9		65116.6	135496	115134	59444
anserine	Peptide	Dipeptide derivative	201	15747	LC/MS	1126	239.2	10030-52-1;	C01262	HMDB00194	47781.9	41058.9	27039.3	39686	133433	70093	42324.1	38763.7	26349.9	29230.4	26971.9	74349.5	28484.7	7542.8	22927	25820.4		25898.2	31665.4	36023.2	204031	58635.2	40659.6	6697.1	37740.8	11038.8	11072.6	33588.2	22782		137735	5699.9	18895.3	22448.1	278573	63574.5	60362	16832.2	12058
arabitol	Carbohydrate	Nucleotide sugars, pentose metabolism	50	15964	GC/MS	1687.5	217	488-82-4;	C00474	HMDB01851	139656	146270	154680	80515	139560	165388			132889	168260	130196	290438	199514	264624	167554		171045		169422	165610	120734	165610	97013.2		178037	202882	152326	176323	216570	98359.5	132124		262747	163383	297055	114742	231244	227724	211805
arachidate (20:0)	Lipid	Long chain fatty acid	50	1118	GC/MS	2071.2	369.3	506-30-9;	C06425	HMDB02212	37072	32647.8		13492.1	30573.6	27435.1	22935.5	52627.3	37304.4	30519.4	21139.3	23579.1	32555.2	41784.2	36195.2	61632.1	29510.2	46120	37627.7	58118.3	36346.9	53928.5	19315.9	33016.2	47325.4	33683.4	25423.6	27227	32540.8	27310	117724	40367.8	51307.7	26175.9	30873.6	39484.3	45325.3	32832	26673.1
arachidonate (20:4n6)	Lipid	Long chain fatty acid	201	1110	LC/MS	5525	303.4	506-32-1;	C00219	HMDB01043	4.35479e+06	5.48694e+06	5386338	4374149	4.75374e+06	3572993	3.60411e+06	3132455	4.33165e+06	5.89575e+06	5047740	4848623	3.99155e+06	4286952	4.24679e+06	17141750	3997090	4459837	4.68149e+06	4574112	4623253	27244496	6203096	4510174	4.61871e+06	3.82848e+06	4.22103e+06	4.44048e+06	3.98905e+06	4.69747e+06	34355376	5.86396e+06	2.10193e+06	4.10585e+06	3.68098e+06	4195767	4.85626e+06	3.48075e+06	4.35198e+06
arginine	Amino acid	Urea cycle; arginine-, proline-, metabolism	200	1638	LC/MS	650	175.2	1119-34-2;	C00062	HMDB00517	229463	231404	128376	178476	203150	257623	446745	342574	221642	88321.9	237401	237196	290918	82547.4	160423	190140		190021	263188	147828	345280	116874	109751	230616	330617	328105	442366	383021	353035	235816	301233	372642	231768	118987	244541	135862	313290	111564	190340
ascorbate (Vitamin C)	Cofactors and vitamins	Ascorbate and aldarate metabolism	50	1640	GC/MS	1850.1	332.1	134-03-2;	C00072	HMDB00044		39933.8		263108	161151	90028.2	90438.7	223376	99983.5	267748	14228.6	12927.3	49678.3	236420	54313.2	99983.5	747797	155732	608388	98692.9		70030.8	95437.1	235592	311779	214123	937611	78644.8	29075.1	865272	18203.7	71206.2	1.12731e+06	152772		32417.5	41865.3	448345	28314.4
asparagine	Amino acid	Alanine and aspartate metabolism	50	11398	GC/MS	1651.2	231	70-47-3;	C00152	HMDB00168	149630	108232	121613	73514.2	21771.1	128914	45354.2	152999	54530.3	188124	197010	138674	173484	163099	117571	89195.1	135775	141325	159929	217668	148012	69149.5	160969	146566	93393.7	127093	182334	178501	172283	134464	94070	107959	108337	209000	116961	24050.8	147366	95391.1	181086
aspartate	Amino acid	Alanine and aspartate metabolism	50	15996	GC/MS	1529.7	232	56-84-8;	C00049	HMDB00191	2.83565e+06	2.48907e+06	1.89782e+06	1.47086e+06	2.39677e+06	2.02794e+06	2.25982e+06	1.47872e+06	1.96838e+06	3.67081e+06	1.6387e+06	2.20285e+06	2.26446e+06	2.10418e+06	1.64397e+06	1.19301e+06	1.29792e+06	1.3948e+06	4312174	2.34172e+06	2395180	3.66969e+06	2200709	1.74432e+06	1.97202e+06	2.07875e+06	1.86538e+06	1.85232e+06	2.51593e+06	3.13595e+06	2690297	1664914	763466	1.71306e+06	2.5183e+06	1.88283e+06	1.8976e+06	969729	2.03158e+06
azelate (nonanedioate)	Lipid	Fatty acid, dicarboxylate	201	18362	LC/MS	1322	187.2	123-99-9;	C08261	HMDB00784	112290	89464.6	132223	118763	120115	103530	129365	87423.9	88521.5	95163.8	83260.5	83311.8	106147	81882	109234	86905.1	106632	73372.2	98622.3	82783.5	149837	98981.7	121479	105475	88917.9	75398.2	85616.6	75898.9	90428	106299	116901	64354.9	88907.5	105071	93193.1	143421	106594	102565	84615.5
beta-alanine	Amino acid	Alanine and aspartate metabolism	50	55	GC/MS	1451.8	174	56-41-7;107-95-9;	C00099	HMDB00056		21850.1			11398.7				11843.7	19845.2	12082.1	23401.9		12279.7			13637.6	15698.2		13420.8						11334.1		18110	18376.8		21157.7				22541.8
beta-hydroxyisovalerate	Amino acid	Valine, leucine and isoleucine metabolism	201	12129	LC/MS	1043	117.1	625-08-1;		HMDB00754	19969.7	16643.5	30000.1	29288.8	19494.8	15967.9	20224.2	17605.8	11142.3	15194.2	17043.2	14959.4	21670.9	17181.8	21124.4	18866.5	22976.2	17209.7	22241.9	16510.2	25450.3	22786.3	34642.2	16060.2		8018.1	21371.3	9279.4	19226.9	20543	18578	13824.3	24166.7	19962.4	19655	26215.2	19027.2	19283.3	15484.3
beta-muricholate	Lipid	Bile acid metabolism	201	31885	LC/MS	4787	407.4	2393-59-1;	C17726	HMDB00415	25685.8	90202.4	31188.4	20728.6	79375.1	17917.7	20166.3	27625.5	95736.1	168005	35495	59439.4	10159.9	17129.4	90902.6	165098	22299.8	6518.3	31504.2	97785.4	29643.3	546396	123215	70191.1	195470	16730.1	132071	14418.4	7498.4	73298.2	276862	124320	16141.6	29327.4	5538.9	14442.6	99774.2	27682.1	17314.3
betaine	Amino acid	Glycine, serine and threonine metabolism	200	3141	LC/MS	721	118.2	107-43-7;	C00719	HMDB00043	1781513	2243260	2.10782e+06	2.62374e+06	1.8852e+06	1.99605e+06	1.84831e+06	2043524	1.81093e+06	1.99969e+06	1.66535e+06	1.75458e+06	2.03473e+06	1.42423e+06	1.25236e+06	1.89569e+06	2208292	1.59915e+06	1765997	1.5262e+06	2.08159e+06	2.07771e+06	2.40112e+06	2.47329e+06	1.30151e+06	1.89032e+06	2483204	2716652	1.85344e+06	1.84404e+06	1.36195e+06	2.00909e+06	1.92238e+06	2.07432e+06	1.714e+06	1.35729e+06	1.63704e+06	1.45237e+06	1.80941e+06
biliverdin	Cofactors and vitamins	Hemoglobin and porphyrin metabolism	200	2137	LC/MS	4936	583.3	55482-27-4;55482-27-4 ;	C00500	HMDB01008		41491.1		53837.6	54272.9	20436	43395.4	86198.7	52633.1	65801.3	45201.8	29940.4	29704.5	44778.2	22581.2		41349.7	44416.8	41209.5	37490.2				55316.3	83453.7	57506	106989	47666.7	29126.8	85734.5	31969.2	44042.8	44404.3	43693.3			48947.4	53772.9	27828.2
butyrylcarnitine	Lipid	Fatty acid metabolism (also BCAA metabolism)	200	32412	LC/MS	2007	232.2	25576-40-3;	C02862	HMDB02013	1.4831e+06	2.04341e+06	2.37374e+06	1.82331e+06	1.89766e+06	1.36942e+06	812359	3.49473e+06	2.3949e+06	3.9484e+06	1.77118e+06	1.83531e+06	2.26687e+06	1.8954e+06	1884134	2164402	2.71145e+06	2.10443e+06	2.67664e+06	2059769	1.49558e+06	2.27367e+06	1.25614e+06	4.94644e+06	2.08971e+06	2.10607e+06	2.95295e+06	3.22814e+06	3.23004e+06	2.36303e+06	1603329	2.54958e+06	3.12909e+06	1.56494e+06	1.11154e+06	1.41157e+06	1863974	2.56181e+06	2.13612e+06
butyrylglycine	Lipid	Fatty acid metabolism (also BCAA metabolism)	201	31850	LC/MS	1485	144.2	20208-73-5 ;		HMDB00808	44104.1	53607.1	124866	54155.8	106818	47421.8	17557.3	114618	139284	175315	101188	117813	154621	144373	81961.1	135266	244277	193196	109912	115939	38330.9	121661	65530.6	294694	197214	152613	118489	94435.7	106544	124543	91777.6	112858	200595	87053.7	47411.6	98843.8	117700	168008	163484
C-glycosyltryptophan*	Amino acid	Tryptophan metabolism	200	32675	LC/MS	1912	367.1				128101	128337	141600	110648	124082	90385.1	98037.1	106320	125625	220928	88394.5	155062	130433	170364	158942	121452	92031.8	115226	177880	127153	127144	172723	166036	138746	131640	147027	110050	127264	137922	161461	145510	120616	75181.2	127516	149131	143751	121165	99160.6	119682
campesterol	Lipid	Sterol/Steroid	50	33997	GC/MS	2353	129	474-62-4;	C01789	HMDB02869	289420	459311	238334	317085	323472	278736	232615	384439	360977	430014	330918	257772	390901	501876	274860	466808	339595	349430	351183	339483	218960	720321	289528	286194	330591	305325	291344	470374	266958	278719	612982	290442	279456	284841	467825	226470	321915	466620	437702
caprate (10:0)	Lipid	Medium chain fatty acid	201	1642	LC/MS	5092	171.2	112-37-8;	C01571	HMDB00511	190841	172570	131775	131056	170933	198822	173375	272551	212474	166436	174509	121192	188312	218814	226405	302786	134409	180827	123759	183818	133674	230499	112914	181961	197047	239986	136264	185824	172408	182643	284658	304985	173677	132672	145306	145500	143646	197527	186976
caproate (6:0)	Lipid	Medium chain fatty acid	201	32489	LC/MS	2766	115.2	142-62-1;	C01585	HMDB00535	254750	227423	242359	247988	221845	229626	263991	190670	220761	158337	145105	173698	193441	160076	183152	147590	173124	111823	178722	163580	258014	191808	218484	237476	179091	165661	166208	155657	159106	156229	175942	136213	145334	194389	154741	220520	172779	193332	165372
caprylate (8:0)	Lipid	Medium chain fatty acid	201	32492	LC/MS	4367	143.2	124-07-2;	C06423	HMDB00482	65073.5	65441.8	66648.7	58498.8	79719.1	77614.9	71793.9	103979	93449.4	70928.5	54451.4	52461.2	63832.2	76415.5	75436.9	98117.7	46393.8	62300.4	52056.3	66617.1	62240.4	117074	57519.6	66108.1	73538.4	69921.3	56406.5	77495.3	61330.1	62425.5	111727	94401.6	76204.8	61156.2	55594.6	64400.2	47664.7	78096.5	67947.4
carnitine	Lipid	Carnitine metabolism	200	15500	LC/MS	702	162.2	461-05-2;	C00487	HMDB00062	1.7484e+06	2.49013e+06	2.07851e+06	1.95005e+06	2323005	2.03255e+06	1.33834e+06	2402953	2.11058e+06	2.31545e+06	2609687	2.33402e+06	2.11858e+06	2.71168e+06	2.24794e+06	2.66109e+06	2.05334e+06	2.48502e+06	2842333	2788387	2.00986e+06	2.30262e+06	2.29331e+06	2.30178e+06	2.45017e+06	2.83708e+06	2.24533e+06	2.38165e+06	2.36152e+06	2809933	2.02352e+06	2.70757e+06	2554907	2.02765e+06	2.52796e+06	1.85944e+06	2.17296e+06	2373574	2.79367e+06
carnosine	Peptide	Dipeptide derivative	201	1768	LC/MS	813	225.2	305-84-0;	C00386	HMDB00033	38845.2	52135.7	40506.2	39761.9	57458.1	44287.1	23722.3	46618.1	45400.1	25819.4	25616.7	54871.7	28284.1	14313.9					22863.1	13967	76018.3	47111.8	42466.2		26721.5			28200.8		17592.8	54415.5			27562	128062	58331.2	53986.3		21464
catechol sulfate	Xenobiotics	Benzoate metabolism	201	35320	LC/MS	1928	188.9		C00090		376461	413765	524513	478878	355501	471855	563084	625175	358758	512425	530878	566541	629064	354313	566663	380471	766138	808298	702470	564694	574579	503029	489998	532488	634039	450721	446172	834304	907093	356652	509171	769380	572484	663715	765794	486013	768055	522145	603436
chiro-inositol	Lipid	Inositol metabolism	50	37112	GC/MS	1857	318.1	643-12-9;			70021.6	115124	87963	54311	73828.9	111326	85106.5	131315	63544.9	66827.9	141517	129519	94826.6	126596	104118	71355.8	104791	268614	133877	152480	48160.2	94139.1	60600.9	55596.7	111918	102516	147604	163905	190173	86850.9	74246.4	172762	184513	161439	281172	70942.4	183565	108589	154531
cholate	Lipid	Bile acid metabolism	201	22842	LC/MS	5148	407.4	81-25-4;	C00695	HMDB00619		29360.2	13867.1		8603	5366.7		16382.7	17966.9	92424.6	58929.7	7183.2	11441.6	97484.2	135627	69080.6			41976.9	235291	6650.7	73125.6	17518.8	62633.1	65168	11403.5	96411.6			68950	42389.8	65589.4	41563.9	22535.4	13727.5		415766	78571.5	8133.6
cholesterol	Lipid	Sterol/Steroid	50	63	GC/MS	2316.9	329.3	57-88-5;	C00187	HMDB00067	4727724	6.30394e+06	5208001	5.45663e+06	5528065	5495419	6027143	7590150	5.97663e+06	6.44995e+06	5.58574e+06	5263915	5616537	6630980	5.64696e+06	6.79877e+06	5.84156e+06	6466246	5.66788e+06	6746510	4.01928e+06	9310128	4.16955e+06	5854055	6303611	6.49325e+06	5.75604e+06	7008970	6035620	6043412	12887829	6400345	5943488	5.06776e+06	6284306	5845469	5.34079e+06	5634306	5359030
choline	Lipid	Glycerolipid metabolism	200	15506	LC/MS	674	104.2	67-48-1;	C00114	HMDB00097	1.26588e+06	1.06551e+06	1502010	1.21787e+06	1.52977e+06	1261636	1.01975e+06	1.64369e+06	1.5401e+06	1.87561e+06	1.41038e+06	1.68391e+06	1.25194e+06	1.4347e+06	1.10469e+06	1.75006e+06	1.01053e+06	1.17067e+06	1.49386e+06	1.27817e+06	1.50892e+06	1.58182e+06	1423366	1.20633e+06	1.30238e+06	1.33873e+06	1.66821e+06	1.57315e+06	1.21626e+06	2.0797e+06	952299	1.29871e+06	1.24962e+06	794220	1733671	899915	1230502	926711	1281840
cis-vaccenate (18:1n7)	Lipid	Long chain fatty acid	50	33970	GC/MS	1987	339.3	693-72-1;	C08367		157526	158822		87222.9		117701	182983		237796	169482		110780	197283		196257		156230		141667	242892	116916		88824.8	112387		168003		137455	106707	238978		222997	176536	100844			234237		164394
citrate	Energy	Krebs cycle	50	1564	GC/MS	1763.4	273.1	77-92-9;	C00158	HMDB00094	317840352	280214784	271908128	300957504	306839264	292290816	327671904	273347776	279947840	275932128	271146752	248226944	340793472	257917760	274729696	196259280	297273216	233711200	277556832	304503936	278150016	296270240	257318240	285584192	289178784	247708512	244525344	212821264	287185184	272837824	274852384	213572208	282936672	273227712	262653728	312351200	289478656	270295616	211675280
citrulline	Amino acid	Urea cycle; arginine-, proline-, metabolism	200	2132	LC/MS	715	176.1	372-75-8;	C00327	HMDB00904	432517	486498	388302	454283	288854	337886	270125	367748	315675	319717	305391	366399	327852	263550	326503	285931	335097	321482	296114	318686	449849	356357	450717	426604	405336	313966	477774	470598	373751	267533	330684	383102	329943	339855	394386	259941	339176	258983	326038
corticosterone	Lipid	Sterol/Steroid	200	5983	LC/MS	4856	347.2	50-22-6;	C02140	HMDB01547	54352.8	143400	115016	115996	157471		156724	76295.9	125174		269140	103770	182110	503645	114983	180565	50091.2	271472	72922.8	70384.1	45978.8	64294.8	69335.9	139136	129321		68838.1		32161.4	71470.9	71681.1	88828.3	103770	53586.6		67281.5	120708	160658	71689.5
creatine	Amino acid	Creatine metabolism	200	27718	LC/MS	758	132.1	57-00-1;	C00300	HMDB00064	15574678	12560287	9692181	23797430	25622788	15015586	17491998	10967914	9626674	8727521	5436319	16077943	7426720	4088152	5509601	5394130	5134077	3.90677e+06	8980335	5598207	42081048	25968186	13208279	6.5796e+06	12643294	5564687	7113252	9439366	6740021	3.82529e+06	27180268	4319378	3268472	6.95847e+06	20296668	17371026	11500731	3.66807e+06	5.53423e+06
creatinine	Amino acid	Creatine metabolism	200	513	LC/MS	730	114.1	60-27-5;	C00791	HMDB00562	113501	154008	101284	116252	125097	73911.1	121384	105155	107553	85848.4	126672	135253	94807.9	91644.6	117582	119286	96384.4	87319.4	89456.1	66491	163641	133093	128764	102010	107668	59515.5	76812.1	71357.9	96882.1	64236.7	120764	71666.3	92566.6	99743.3	94625.1	104428	119186	55602	80454.3
cysteine	Amino acid	Cysteine, methionine, SAM, taurine metabolism	50	31453	GC/MS	1560.1	218	52-90-4;56-89-3;	C00097	HMDB00574	738904	1.01349e+06	1367992	1.08085e+06	1.05532e+06	488759	638046	1.02842e+06	1.05803e+06	1757878	1.05582e+06	1.19224e+06	1.24169e+06	1057035	697318	744901	1.62074e+06	916745	1457479	1.25613e+06	737677	1.34347e+06	1.23025e+06	1.01488e+06	888483	1.01731e+06	1.23062e+06	1.37446e+06	1.34535e+06	1.15006e+06	1.08097e+06	1.06812e+06	1.31734e+06	1.06867e+06	1.51351e+06	1.19738e+06	1.21508e+06	941116	1.0214e+06
cysteine-glutathione disulfide	Amino acid	Glutathione metabolism	200	35159	LC/MS	821	427.1	13081-14-6;		HMDB00656	546717	906944	625288	796238	758620	570023	576743	947481	712870	558664	519486	947071	745529	715352	667146	735542	956576	919205	561845	775108	410092	1.07819e+06	932284	691992	728292	746951	1.03137e+06	1.06042e+06	894751	679209	470707	994863	1.13386e+06	698959	1.07013e+06	812071	858275	889008	467983
cystine	Amino acid	Cysteine, methionine, SAM, taurine metabolism	50	31454	GC/MS	2015.3	218	56-89-3;	C00491	HMDB00192		119720	94073	122636			62329.2		72138.5	92137.1	96684.6	122762	105453	92734.9	36531.5		140044		183725	110598	77322.2	69351.3	68282.5	75941.7	71243.9	82440.4	87299.4	148666	92438.2	78387	53502.8			80183.8	123633	113186	187812	59834.3
cytidine	Nucleotide	Pyrimidine metabolism, cytidine containing	200	514	LC/MS	1105	244	65-46-3;	C00475	HMDB00089	407022	434158	320042	337179	439301	355232	337425	365486	536491	592962	422615	467668	378043	399181	433441	519831	277245	235193	404135	492218	411699	540502	401448	468483	404811	348272	410568	354966	376270	454688	493830	407698	345462	346427	366365	429991	331134	449287	417046
cytidine-3'-monophosphate (3'-CMP)	Nucleotide	Pyrimidine metabolism, cytidine containing	200	2959	LC/MS	1181	323.9	84-52-6;	C05822		51207.2	120343	41438.9	21971	119547	25114.7		27266.7		77052.2	53631.3	61384.4		34319.2	102584	163598	19209.1		30228.9	163149	27789	377907	59277.4	44648	42749			51116.3	48154.2	74454.4	332340	62976.9		57210	48151.7				56146.2
daidzein	Xenobiotics	Food component/Plant	201	32453	LC/MS	3541	253.1	486-66-8 ;	C10208	HMDB03312	46526.5	30709.9	47321.7	63133.2	7460.6	60610.3	57732.3	64116.4	14388	18989.4	54079.5	107744	46121.4	65321.8	148144	38727.8	60083.3	48398.3	40722	85274.1	57164.1	38357.6	62400.4	56777.2	41149.9	20889.9	70753	104059	53445.5	16003.1	71521	54466.4	58448.6	178198	87125.6	28516.8	90910.9	42651.3	32666.1
deoxycarnitine	Lipid	Carnitine metabolism	200	36747	LC/MS	759	146.1	6249-56-5;	C01181	HMDB01161	388235	321521	398475	295394	285285	277709	337895	344448	288785	358034	327022	330525	428601	393695	384117	341184	397270	424506	435118	337642	248230	297062	341223	353834	385311	351339	409957	349327	412235	375595	282219	473668	319992	350101	277584	353066	336778	399664	526878
deoxycholate	Lipid	Bile acid metabolism	201	1114	LC/MS	5268	391.4	83-44-3;	C04483	HMDB00626	35322	32420.4	47912.2	27472.4	15337.4	33841.8	24743.6	19321.1	19736.2	21549.4	22149.9	15951.1	15114	15709.9	7380			13581.7	30867.5	26519.8	29639.2		29486.4		19270.4	13053.5	58296.5	12288.1	11877.6		9831.2	41977.3	27202.7	34779.3	10232.4			14987.7	6892.4
dihomo-linoleate (20:2n6)	Lipid	Long chain fatty acid	201	17805	LC/MS	5722	307.3	2091-39-6;	C16525		690540	814081	639436	543177	783695	495990	575814	942247	1.09074e+06	779032	554747	523804	796677	830151	1.15543e+06	1.7111e+06	506454	394099	494500	877704	671645	2.24002e+06	407700	792400	902073	639937	385980	709826	487947	1.26771e+06	3.97688e+06	1.18051e+06	344417	550385	486961	802738	383877	678119	601906
dihomo-linolenate (20:3n3 or n6)	Lipid	Essential fatty acid	201	35718	LC/MS	5600	305.4		C03242	HMDB02925	733878	877087	830799	727910	770696	622410	584739	681211	759259	764700	738024	739876	779970	985209	1.14894e+06	2.17241e+06	685205	522731	732027	743588	746927	3271793	633953	904272	699352	638292	447799	725447	684136	1.30549e+06	5992545	1.06754e+06	439368	632971	903067	796695	602988	680792	646635
dimethylglycine	Amino acid	Glycine, serine and threonine metabolism	50	5086	GC/MS	1030	57.9	1118-68-9;	C01026	HMDB00092	131700	363989	215711		211472	235012	284578	346946	211691	328292	226458	234182	311574	192522	120238	155147	286108	393318	226112	302159	188888	384091	168560	288414	231254	229487	472691	475905	446204	296296	210251	232915	433584	165366	234576	122177	230638	244811	281808
docosahexaenoate (DHA; 22:6n3)	Lipid	Essential fatty acid	201	19323	LC/MS	5518	327.3	6217-54-5;	C06429	HMDB02183	4325831	4858331	4.00828e+06	4762723	6446952	3.64831e+06	3.05723e+06	4614951	6.6246e+06	5.84273e+06	5.75513e+06	3.95763e+06	6.50348e+06	5274694	8007865	11526071	4.48101e+06	3.15903e+06	2.79138e+06	6716325	3796434	14286218	5.23818e+06	5.48314e+06	4914354	4.76855e+06	4616920	3576709	2.973e+06	7.22281e+06	25075380	5930397	4.20885e+06	3.82219e+06	3309615	5848287	3677636	6095668	3.97563e+06
docosapentaenoate (n3 DPA; 22:5n3)	Lipid	Essential fatty acid	201	32504	LC/MS	5574	329.4	2234-74-4 ;	C16513	HMDB01976	1.19737e+06	1.45361e+06	1.15023e+06	1236197	1.37655e+06	988853	917845	1.39845e+06	1.79566e+06	1.51305e+06	1.41225e+06	1.12626e+06	1.46757e+06	1.9913e+06	2.11814e+06	2.83475e+06	1.20083e+06	832185	1.24335e+06	1.73283e+06	1.01619e+06	4213648	1.12743e+06	1487727	1.41302e+06	1.33057e+06	810998	1074336	842331	2.47753e+06	6029903	1.93346e+06	702275	994394	827678	1.48485e+06	946472	1.41477e+06	1.10274e+06
docosapentaenoate (n6 DPA; 22:5n6)	Lipid	Essential fatty acid	201	37478	LC/MS	5625	329.4	25182-74-5;	C06429	HMDB13123	111596	210360	116277	107113	117682	178454	87430.1	122621	188112	106710	114455	88395.2	117265	136043	229224		98438.9	65662.9	108714	128670	115437	323574	111470	125547	153606		79638.2	124450	145235	272885		166884	55528.7	114946	113644	105060	57495	76143.7	101463
dodecanedioate	Lipid	Fatty acid, dicarboxylate	201	32388	LC/MS	2990	229.2	693-23-2 ;	C02678	HMDB00623	28682.2	39577.4	53160.8	23014	43207.2	32245.4	23999.6	27530.2	29093.2	38078.8	18570.8	15876.3	20336.2	20547.2	20168.2	18809.3	19926.4	11551.1	11538.3	18371.5	24233.5	13949	15134.5	29721.4	20136	12328.6	17643.6	13914.1	17944.3	35650	24208.6	9979.2	23389.5	23743.8	16822.5	20377.8	17996.9	18896.5	28748.1
eicosapentaenoate (EPA; 20:5n3)	Lipid	Essential fatty acid	201	18467	LC/MS	5442	301.3	10-2005-9;10417-94-4;	C06428	HMDB01999	2.07338e+06	2.62095e+06	2429717	2.27939e+06	2.32228e+06	1.59718e+06	1.43175e+06	2.01324e+06	2197597	1.99088e+06	2873739	2.25996e+06	2.83672e+06	3.35607e+06	3.41e+06	8396771	2160032	2.01188e+06	2227731	3.48795e+06	2.11137e+06	14244956	2.43025e+06	2.45375e+06	2.21706e+06	2.23648e+06	1.36257e+06	2038397	1.90855e+06	2294039	15112508	3.09488e+06	1.55933e+06	1.95491e+06	1.88418e+06	2362540	1.84407e+06	3.00826e+06	2356951
eicosenoate (20:1n9 or 11)	Lipid	Long chain fatty acid	201	33587	LC/MS	5955	309.4			HMDB02231	1.74002e+06	1.81025e+06	1.26955e+06	1.04329e+06	1.59573e+06	784143	844434	1.58942e+06	2.40739e+06	1.42358e+06	1.10844e+06	1.49684e+06	2.11736e+06	1.75864e+06	2.78698e+06	4744988	803818	768937	974796	2285490	1.6521e+06	5856527	713308	2.30714e+06	2.07264e+06	1.19096e+06	642171	1.19989e+06	776852	1.842e+06	11016934	2.49358e+06	859899	1.31893e+06	1.35384e+06	2.04594e+06	1.00027e+06	1.58621e+06	1.6788e+06
equol	Xenobiotics	Food component/Plant	50	36774	GC/MS	2129	192.1	94105-90-5;	C14131	HMDB02209	42913.9	49067.1	33894.7		73733.5	68915.1	41533.7	54160.1	76997.1	71710.5	50622.2		71182.6	74983.3	21212.6			76526.6	54630.6	63407	108165	135440	42199.5		79396.7	31076.5	68975.2	82826.4	36203.3		85439.4	83810.3	98225	49561.8	40309.7	63407	129020	48777.8	170250
ergothioneine	Xenobiotics	Food component/Plant	200	37459	LC/MS	847	230.2	58511-63-0;	C05570	HMDB03045	234113	235125	316737	211331	197786	211445	150519	153455	209029	235060	484227	552116	432926	420423	293447	496811	255285	279659	476923	518810	368732	322196	275554	222974	182598	175745	224374	227587	142483	144844	286804	222019	290676	357310	724806	764835	451792	543615	704654
erythronate*	Carbohydrate	Aminosugars metabolism	50	33477	GC/MS	1546.9	292.1	13752-84-6;		HMDB00613	31801.9	59417.3	34397.4	35723.2	34685.9	48811.6	50198.1	57664.9	55616	55656.6	59076.6	59304.3	49117.4	83363.7	29692.8	41408.9	56945.3	66885	46669.5	61396.5	38853	73679.3	31353.5	52511.4	57284.3		52525	68172.5	55816.7	52583.4	57449	64777.7	60896.1	52005	74520.4	37562.3	66411.2	62356.6	61805.1
erythrose	Carbohydrate	Fructose, mannose, galactose, starch, and sucrose metabolism	50	27722	GC/MS	1428	204	583-50-6;	C01796	HMDB02649	547609	1.44988e+06	259522	161211	1.43417e+06	1.26052e+06	152197	1.39114e+06	1.63847e+06	1.42411e+06	499758	1.03936e+06	1.0259e+06	436451	525986	877637	803076	637460	319156	1297490	598581	590582	644476	976546	1.10087e+06	697885	992111	1.04163e+06	756834	1.08407e+06	585694	1.05702e+06	951189	823954	1.0082e+06	448902	1615821	568310	1.58609e+06
ethanolamine	Lipid	Glycerolipid metabolism	50	1497	GC/MS	1304	174.1	141-43-5;	C00189	HMDB00149	41302.1	55014.6	43871.2	27928.5	53556.2	20299.4		31741.3	27166.1	95408.3	47795.5	82128.8	48527.3	45921.8	25373.8	36595.2	36360	34973.5	59510.5	50167	43269.2	97576.6	42265.7		56113.6	38352.4	54211.8	54813.9	57258.8	63946	89669.8	47352.6	32345.6		76705.6	38720.3	45833.4	15807.5	42178.5
flavin adenine dinucleotide (FAD)	Cofactors and vitamins	Riboflavin metabolism	201	2134	LC/MS	2413	784.1	146-14-5;84366-81-4;	C00016	HMDB01248	9350	9181.5	12216.3	9487.7	9687.6	9097.8	10143.8	8665.5	10766.6	12325.6	9091.6	10402.4	7380.7	7534.7	8587.7	9191.1	7980.9	9466.7	9504.5	8985.8	11690.6	14490.5	10801.3	7489	9957.2	7756.6	8744.6	9808	7798.8	10674.8	10989.5	8771.1	7458.6	7801.4	10721.8	11397.9	8625.9	8910.5	9359.6
fructose	Carbohydrate	Fructose, mannose, galactose, starch, and sucrose metabolism	50	577	GC/MS	1758	217	57-48-7;	C00095	HMDB00660	663445	1.3122e+06	1.16295e+06	796851	1.38823e+06	1.22226e+06	1.21143e+06	292761	1.04284e+06	2.581e+06	823656	1.6313e+06	909739	933699	741956	3.39995e+06	1316214	1.03257e+06	1.55555e+06	1.3209e+06	1.28083e+06	2807350	1.06852e+06	961508	1.22646e+06	730946	1058709	816632	223965	986730	3.3335e+06	1.33633e+06	1.04563e+06	1.07458e+06		1.12374e+06	1.61963e+06	674417	642499
fumarate	Energy	Krebs cycle	50	1643	GC/MS	1382.1	245	100-17-8;	C00122	HMDB00134	290567	358181	557280	388007	406740	271950	333840	249707	290035	408827	327069	403864	265024	306540	253865	421093	328840	309936	402541	434550	304388	424794	344587	312615	292912	212484	307704	308160	361141	249414	310839	185571	259654	219648	628555	422296	446038	233757	274746
gamma-glutamylalanine	Peptide	gamma-glutamyl	200	37063	LC/MS	1108	219	5875-41-2;			225186	329765	341338	311792	216785	276873	239429	310781	255374	233064	428406	298736	307708	301960	298545	251227	375583	483706	285316	236447	110337	258634	338964	332579	238928	307758	420025	420820	342573	224724	216234	256837	430907	382297	387690	188213	304292	339353	378366
gamma-glutamylisoleucine*	Peptide	gamma-glutamyl	200	34456	LC/MS	2644	261.2			HMDB11170	158057	253636	234841	281213	153323	170955	227381	249603	180986	195057	288481	337993	263947	182869	226082	251242	333219	337239	320761	281025	223583	235611	324688	258775	155722	210432	296385	328854	255757	129542	163418	209870	397998	425901	492277	218834	430021	279734	253364
gamma-glutamylleucine	Peptide	gamma-glutamyl	200	18369	LC/MS	2744	261.2	2566-39-4;		HMDB11171	819672	1.17656e+06	1.23251e+06	1.46194e+06	696820	865619	948082	1280027	725424	783314	1.25314e+06	1.63937e+06	1.24712e+06	674288	892920	1.13608e+06	1.61209e+06	1542423	1.27121e+06	1.11952e+06	1.07028e+06	935743	1.67445e+06	1.22452e+06	733989	849218	1.51653e+06	1.58991e+06	1.13787e+06	702118	668866	962568	1.66929e+06	1.72908e+06	2.49267e+06	878623	1.94285e+06	1.26045e+06	1.14186e+06
gamma-glutamylmethionine	Peptide	gamma-glutamyl	200	37539	LC/MS	1993	279.2	17663-87-5;			215854	173590	349420	320490	129783	183637	318140	306718	139041	120065	444945	218577	458877	247410	407877	252608	674054	660910	361793	310721	106200	201944	319246	378209	153143	332270	503839	331290	462533	141288	116265	293007	729001	713552	268398	178689	346799	451432	299299
gamma-glutamylphenylalanine	Peptide	gamma-glutamyl	200	33422	LC/MS	2846	295.1	7432-24-8;		HMDB00594	499411	579379	650987	647074	352469	551344	571850	595533	343572	410281	738565	830546	623280	442272	534828	560525	743540	825141	684599	567953	520887	488585	613989	589428	374886	514032	619836	684949	665237	424701	370693	524085	892475	897292	1.20692e+06	437537	829034	573275	734259
gamma-glutamyltryptophan	Peptide	gamma-glutamyl	200	33947	LC/MS	3033	334.2	66471-20-3;			78195.3	144098	136204	133608	109678	87950.1	100378	109167	86949.5	66710.9	112394	141113	125056	93595.6	108555	161000	148248	120317	123712	112540	105930	111073	153972	109480	99283.5	86878.6	145551	114308	86327.2	64125.1	107727	113860	120045	175824	222040	89707.2	181799	115458	84758
gamma-glutamyltyrosine	Peptide	gamma-glutamyl	200	2734	LC/MS	2073	311.2	7432-23-7;				121186	99631.9	169643	56258.9	75913.4	74403.3	95711.5	97251.5	185573	217147	297045	211136	158096	124366	215479	274677	292146	206176	206138	65825.8	65267.3	139641	117054	70998.7	75671.8	147527	198325	80431	42209.1	72294.6	110241	214960	176324	305475	62824.1	210336	149532	195294
gamma-glutamylvaline	Peptide	gamma-glutamyl	200	32393	LC/MS	2040	247.2	2746-34-1;		HMDB11172	205812	368280	325588	400117	258618	228230	242490	368569	259049	363892	401372	512391	412020	286162	338168	429359	540067	579745	440601	338306	236332	314218	160906	248005	200011	264974	399756	430928	362596	186063	130409	340816	578373	566279	785897	297235	604519	435819	440811
glucarate (saccharate)	Cofactors and vitamins	Ascorbate and aldarate metabolism	50	1476	GC/MS	1885.8	333.1	5793-88-4;	C00818	HMDB00663	153537	206264	264310	101234	150145	161121	199204	201207	165683	215208	222690	129099	146785	333129	200715	222196	277904	397544	225165	234636	136940	259509	142206	156470	215573	224517	280142	283352	266331	194011	151924	252164	296078	227476	236175	77699.1	245110	193116	229278
glucose	Carbohydrate	Glycolysis, gluconeogenesis, pyruvate metabolism	50	20488	GC/MS	1866.8	217.1	50-99-7;	C00293	HMDB00122	15916893	25709140	19418674	20566292	24514606	19895162	19879354	27387004	27602174	33038640	24747564	22142438	24135138	27616408	23627962	29101686	25680060	29014542	23787502	25963392	14181266	28540506	18197440	23318970	30113504	25536234	29384676	25862172	25680740	28710098	25535550	27436788	35698100	20595104	21645244	23653736	25815172	34641284	23321292
glucose-6-phosphate (G6P)	Carbohydrate	Glycolysis, gluconeogenesis, pyruvate metabolism	50	31260	GC/MS	2042.7	387.2	103192-55-8;	C00668	HMDB01401	185001	120028	252331	125398	85089.5	61211.5	134537	175188	128758	377926	156314	87600.1	187484	220007	143210	167954	206975	339595	255000	319958	87047.8	147177	142572	160420	32310.2	109410	98742	61804.6	284458	201640	258976	171314	163583	249126	97814.2	169937	129758	157257	227998
glutamate	Amino acid	Glutamate metabolism	200	57	LC/MS	700	148.1	56-86-0;	C00025	HMDB03339	750475	918638	847585	679256	1.18472e+06	790266	658596	677931	736125	924433	604992	1.02083e+06	641109	618640	551345	663089	555852	619625	1.01279e+06	749037	1.26012e+06	1.3201e+06	770335	740986	833361	673029	673653	894235	750277	723502	935604	676500	372094	703137	1197549	902336	868148	535184	834134
glutamine	Amino acid	Glutamate metabolism	200	53	LC/MS	684	147.2	56-85-9;	C00064	HMDB00641	833860	1.06563e+06	750355	910272	894698	943104	455419	1.16975e+06	1.01375e+06	960495	923949	929560	886734	760833	745582	999126	856377	1.09715e+06	789305	918870	843651	906791	898193	927823	760725	910633	1148740	1455301	892103	833420	778890	1.23554e+06	1.00915e+06	738884	940707	742195	691531	932862	1.11232e+06
glutaroyl carnitine	Amino acid	Lysine metabolism	200	35439	LC/MS	1565	276.1	102636-82-8;		HMDB13130	47151.1	60783.5	68205.3	58220.5	56049.4	60634.8	29289.4	56342.9	71890.3	80602.7	54528.2	55321.3		89790.9	64463.9	47881.8	125745	78994.9	46293.8	82396.6	57667.3	112257	78440.7	49910.6	37236.8	40810.2	64256.4	92546.4	59175.6	47994.6	54507.3	67818.8	73982	82810.7	72958.6	80478	56691.2	80071	68315.1
glutathione, oxidized (GSSG)	Amino acid	Glutathione metabolism	200	27727	LC/MS	1496	613.1	103239-24-3;	C00127	HMDB03337	5482870	6.28562e+06	7467437	6300552	7.38534e+06	4.46795e+06	3602283	5.83879e+06	7325173	9772012	4315309	7.66421e+06	5885267	4.13914e+06	5045232	8313790	6089250	5347402	7070440	5099790	6.49521e+06	11041882	8.1589e+06	5908153	7.37992e+06	5.16393e+06	6318855	7.2407e+06	6.29822e+06	6.4591e+06	8756992	6308218	6.15357e+06	4920866	8380247	7458843	6334013	5.58389e+06	6.45892e+06
glycerate	Carbohydrate	Glycolysis, gluconeogenesis, pyruvate metabolism	50	1572	GC/MS	1360.7	189	600-19-1;	C00258	HMDB00139	113644	137529	90541.5	47472.1	136318	127247	93613.8	112944	200377	137078	136541	109244	130377	168962	135234	155614	133682	225295	88690.1	135992	101384	80669.1	73579.4	122884	133571	215808	144085	181610	157873	204130	120502	248856	149134	143784	160308	60239.2	161860	117790	181589
glycerol	Lipid	Glycerolipid metabolism	50	15122	GC/MS	1311	205	56-81-5;	C00116	HMDB00131	7292171	5.9079e+06	5805032	6.76137e+06	8.26385e+06	7445248	5061438	9029896	9274204	8257235	6.6017e+06	5455003	7.20351e+06	11524181	6.29814e+06	7.83574e+06	7506436	5.3264e+06	5818944	6.5482e+06	5.24469e+06	8.02793e+06	5.28964e+06	7930742	7842282	9322200	5.47811e+06	6555254	7.36957e+06	7877785	13470770	9278914	5.78045e+06	5.68702e+06	4974296	6053377	4.98262e+06	6.71493e+06	5972388
glycerol 2-phosphate	Xenobiotics	Chemical	50	27728	GC/MS	1691.8	243	819-83-0;	C02979,D01488	HMDB02520	81585	62071.5	58893.3	54761.7	53093.2	62218.1	70278.6	70480.3	47464.1	94051.5		93143.3	71043.5	68513.4	54350.8	39263.8	57839.4	57874.1	117213	109752	70317.3	134940	57672.7	50413.1	65668.3	52315	72797.4	72269.6	69396	99257.4	79043.4	79117.9	64038.9	61692.4	84429.8	78370.3	87317	33260.5	52463.9
glycerol 3-phosphate (G3P)	Lipid	Glycerolipid metabolism	50	15365	GC/MS	1719.7	357.1	29849-82-9;	C00093	HMDB00126	2439639	2.94325e+06	1.29595e+06	2.32591e+06	4.30365e+06	2.98957e+06	2.39286e+06	3.0895e+06	2.41248e+06	3.11886e+06	1.28182e+06	3.92263e+06	1.94535e+06	1.43543e+06	1152604	1.45339e+06	1.83634e+06	1.60123e+06	2.47302e+06	2.25092e+06	3.85009e+06	4705613	2.029e+06	1.38662e+06	2.27913e+06	1.57039e+06	2.60059e+06	3.00241e+06	2676892	2316570	3566277	1.67509e+06	1610005	1.56207e+06	6251012	2.57074e+06	2.74796e+06	1177123	1.79169e+06
glycerophosphorylcholine (GPC)	Lipid	Glycerolipid metabolism	200	15990	LC/MS	694	258.1	28319-77-9;	C00670	HMDB00086	102279	119750	189562	106432	127030	121447	106121	108663	187206	206326	65526.5	132687		112007	82655.9	162144	98991.9	53992.6	243299	114034	114830	117156	105792	103273	114333	132735	153284	164921	116830	311641	92639.4	109963		70584.2	166010	110613	106859	62106.8	130432
glycine	Amino acid	Glycine, serine and threonine metabolism	50	11777	GC/MS	1166	101.9	56-40-6;	C00037	HMDB00123	6590946	8013792	7200720	8590022	8105578	4.30512e+06	6.14505e+06	5961479	5069917	8457662	8477347	11368728	9462829	6.09691e+06	5.39474e+06	4323412	8.28997e+06	4585424	10720995	9102513	11196697	13946498	9194069	6.25623e+06	6.85663e+06	4693896	6480926	8788562	6257835	6911722	11880981	2.09533e+06	4787244	6432830	13229828	9188441	8241714	3.96083e+06	5580253
glycocholate	Lipid	Bile acid metabolism	200	18476	LC/MS	5213	466.2	475-31-0;863-57-0;	C01921	HMDB00138		132992	38633.4	46638.9	161212				38751.9	142923		112402			169400	1492932		21846.3		146439	25580.7	198869	92599	50010.1	169825		59711.4			83206.3	544451	92599	18272.6	115728				35071.7
glycolate (hydroxyacetate)	Xenobiotics	Chemical	50	15737	GC/MS	1119	177	79-14-1;	C00160	HMDB00115	215670	418882	247491	254442	392443	271176	234160	303540	270028	287952	404848	530839	391547	302569	334648	304697	369259	391355	253593	339716	211477	298164	209024	253609	266322	328887	264072	293402	351394	324517	262601	357601	506226	314829	472454	257651	420553	466148	425890
guanosine 5'- monophosphate (GMP)	Nucleotide	Purine metabolism, guanine containing	200	2849	LC/MS	1300	364	5550-12-9;			249470	211872	445370	181269	175516	237279	193472	173282	261686	336945	208284	349727	158200	172113	182262	392932	336044	216255	298545	227428	242838	249822	270846	199173	205273	265640	255154	335442	221283	190691	193481	143193	52490.5	189033	320055	358848	230310	99262.3	276469
gulono-1,4-lactone	Cofactors and vitamins	Ascorbate and aldarate metabolism	50	33454	GC/MS	1862	333.1	1128-23-0;	C01040	HMDB03466	153479	319351	419928	215957	326854	92510	162506	258057	340122	377816	302760	339869	296780	476814	292275	498489	722565	579415	297983	328982	233740	674898	281084	336486	392070	464536	504288	606028	402235	303020	235359	237395	633404	318889	156899	166897	499154	482428	355124
heme*	Cofactors and vitamins	Hemoglobin and porphyrin	200	32593	LC/MS	4985	616.2	14875-96-8;	C00032	HMDB03178	79239864	54657552	58315612	53878636	45325304	45195404	42280648	28395138	47836584	43704856	31520182	51769176	43062052	44333128	43551728	53902472	29371194	37869660	38851104	40992280	49138440	76230888	55054340	52303548	41371128	36068084	20659922	32095244	40912348	49688296	60765108	33370578	9785592	37144428	48501568	64047892	39026168	23895436	34929428
heptanoate (7:0)	Lipid	Medium chain fatty acid	201	1644	LC/MS	3695	129.2	111-14-8;	C17714	HMDB00666	72870.2	71473.3	72196.3	65597	72247.3	71217.2	79140.1	64801.6	70422.3	44834	49099.5	43142	52446.9	46568	61781	54978.6	41841.5	42114.3	51469.6	53451.5	62355.2	69410.4	59909.6	57315.6	49545.4	47865	51386.3	44065.7	46759.6	40796.8	55924.2	56171.6	55036.4	57239	52379.9	67554.7	42829.7	55906.9	49942.7
hexadecanedioate	Lipid	Fatty acid, dicarboxylate	201	35678	LC/MS	4650	285.2	505-54-4;		HMDB00672	20881.6	32761.8	27605.2	27390.1	33059.2	19025.2	10997.9	25747.3	49904	44056.7	20585.4	27765.3	31890.9	28085.9	29085	44753.6	25649.6	16307.1	17767.1	25465.7	18486.9	27524.2	28387.3	30078.8	46165.6	21750.1	26027.7	20014.4	20852.7	26667.1	44596.2	30397.1	20025.4	18122.7	17872.9	21623.2	21853.4	30187.5	20030.7
hexanoylcarnitine	Lipid	Carnitine metabolism	200	32328	LC/MS	3174	260.2	6920-35-0;	C01585	HMDB00705	329934	360619	725199	425372	657255	288904	93930.5	686041	905507	1.16541e+06	206495	341366	521109	497228	400561	711636	707518	260588	514673	290097	250898	804344	437781	1.60963e+06	876486	610947	490792	770344	672427	807055	848264	751203	669040	265615	186228	465471	332800	798520	430530
hexanoylglycine	Lipid	Fatty acid metabolism	201	35436	LC/MS	2918	172.1	24003-67-6;		HMDB00701	28689.2	49782.1	89679.5	45003.1	155050	26606.8	7432.7	109652	151791	154095	65581.6	88120.5	131249	155837	131486	268118	166236	107150	78547.5	83105.6	23068.5	145449	49322.4	199941	291056	140691	76997.5	60924.5	66760.4	143516	127238	75113.6	168504	37813.9	28181.4	121345	53788.7	219500	108709
hippurate	Xenobiotics	Benzoate metabolism	201	15753	LC/MS	2136	178.1	495-69-2;	C01586	HMDB00714	47473.4	42286.5	60188.3	38314.2	21201.3	574200	30254.1	52247.4	24149.5	48698.9	35005.8	56069	47580.3	697480	493104	414204	629790	687667	560508	51741.5	44014.8	49458.6	54811.7	46450.6	40972.7	35796.5	62636.8	600917	989369	389173	522155	589618	49222.6	58694.2	69449.4	36308.3	75605.1	432630	608056
histamine	Amino acid	Histidine metabolism	50	1574	GC/MS	1809.7	174.1	51-45-6;	C00388	HMDB00870	44135.4	31688.3	29249.1	29423.2					13499.1	20507.8	21008.6	25314.8	18942.8	20800.1		18320.8				16554	44540.4	33867	37156.2	20993.6	36411.5		23194.3	13506.8		27879.2	26597					35309.2	22862.7
histidine	Amino acid	Histidine metabolism	201	59	LC/MS	757	154.1	5934-29-2;	C00135	HMDB00177	122852	113844	97719.9	126347	92658.3	93034.3	67155.1	112759	69800.9	82617.8	116892	108792	114195	93999.4	91856.3	97493.8	129291	134807	118831	135415	133621	114771	119770	99735.3	95825.6	89799.9	145816	144457	126946	85430.3	98212	118058	123912	116316	151692	122095	120723	105464	122933
homoserine	Amino acid	Glycine, serine and threonine metabolism	50	23642	GC/MS	1471	218.1	672-15-1;	C00263,C02926	HMDB00719	29675.1	28871.6	29231.3	32102.4	35132.6		28514.4	26571	27964.4	28673	43057.7	31927.4	41856.4	23641.3	23184.3	19145.9	37911.3	16128.1	35864.2	30365.1	32763	65494.6	27968.7	26502	25394.7	28483	51852.2	35556.3	42980.2	21935.1	42569.3	17348.9		33291.9	71359.7	35889.3	47651.9	15164.7	22951.4
homostachydrine*	Amino acid	Urea cycle; arginine-, proline-, metabolism	200	33009	LC/MS	1199	158.2	1195-94-4;	C08283	HMDB04827	402952	518285	554553	521736	467712	559072	660144	493276	377541	502928	475578	534881	453020	469295	432159	456432	505983	812218	473060	622615	379921	450987	404989	449590	446141	427267	550214	812208	752172	347295	311059	504317	483941	470229	635361	305609	409340	466489	450558
hydroxyisovaleroyl carnitine	Amino acid	Valine, leucine and isoleucine metabolism	200	35433	LC/MS	1683	262.1	99159-87-2;			448430	464541	443056	452910	528042	439613	302623	419856	456526	405929	381642	465604	362023	188813	315380	385607	315797	306702	491043	357844	596816	566214	449576	403261	337256	362963	449156	532906	340666	359665	406851	402306	234661	454653	467863	302471	390684	322034	358709
hypoxanthine	Nucleotide	Purine metabolism, (hypo)xanthine/inosine containing	201	3127	LC/MS	1313	135.1	68-94-0;	C00262	HMDB00157	80805.2	41505.7	70031.1	80506.6	102551	43802.1	56541.9	65043.8	112420	99674	73211.9	101495	76124.9	61621.6	80583	96508.2	73189.4	34571.7	88441.1		108942	139275	84741.6	92896.7	112457	68659.2	122881	77830.9	79168.7	82438.6	139707	57506.7	43166.9	40418.1	63689	83222	74053.6	62598.9	98591.3
indoleacrylate	Xenobiotics	Food component/Plant	201	22114	LC/MS	2529	186.1	1204-06-4;		HMDB00734	12594.2	22654.7	12229.3	9044.6	6830.8	13782	12756.7	11229	13744.2	7092.8	7929.6	9758.6	5178.6	8108.1	11416		9732.6	13913.3	8264.5		12562.7	15260.6	9809.5	18487.8	7783.9	13994.4	10535.7	14368.9	13414.7	7334.5	5920	11082	6394.9	6063.2	9148.1	4967.4	10534.8	12304	10306.5
indolelactate	Amino acid	Tryptophan metabolism	50	18349	GC/MS	1964.9	202	832-97-3;	C02043	HMDB00671	90689.1	97379.7	83614.1	69599.1	83826.2	131006	132105	112272	131551	145151	123067	176935	130779	259501	132650	112834	158800	180816	139800	247082	16417.8	90686.7	71729.7	76717.5	150394	88727.4	141664	97938.1	145517	85575.4	85320.8	152817	201348	142410	186971	103446	190180	185538	149722
indolepropionate	Amino acid	Tryptophan metabolism	201	32405	LC/MS	2795	188.2	830-96-6 ;		HMDB02302	49974.7	57600	56113.1	28746.5	34546.4	98855.8	50844.2	78255.1	71826.8	45544.3	63262.7	35565.8	37850.5	53289	39744.1	34670.5	49330.8	72536.7	54150.7	8715.9	58801.7	53547.4	52461.6	54001.9	46565.4	66223.9	68281	52794	97249.6	32215	51176.6	66252.4	44978.7	28126.5	68363	47725.5	40717.6	75240.3	65992.3
indolepyruvate	Amino acid	Tryptophan metabolism	201	21168	LC/MS	2633	202.1	392-12-1;	C00331			13658	10819.6	10282.4	8578.1	7678.6	11437.7		5845.3	22529.1				10361.4	8168.5	16174.1	68063.1	14454.3	12605.5	11708.3			22203.1	13418.5	14548.6		45911.8	13522.8	10165	12744.1		14038.7	53220.5	17602.3	9208.4		14933.3	26827.7
inosine	Nucleotide	Purine metabolism, (hypo)xanthine/inosine containing	201	1123	LC/MS	1630	267.2	58-63-9;	C00294	HMDB00195	266148	153101	223934	267185	365953	172040	207928	145114	201648	240706	189680	194629	269391	161327	199463	287449	257659	117058	219602	171021	297186	390463	348481	267108	266574	195557	240830	151612	142908	263448	456036	157137	139614	138023	148246	192536	216100	171527	242694
inosine 5'-monophosphate (IMP)	Nucleotide	Purine metabolism, (hypo)xanthine/inosine containing	200	2133	LC/MS	1310	349	4691-65-0;	C00130	HMDB00175	2.42197e+06	2.3473e+06	1.21244e+06	2.68313e+06	3.74079e+06	3058143	3414962	1.8448e+06	1.06866e+06	1.49495e+06	217538	3.07088e+06	311710	92495.6	168790	546813	456056	135136	1.35621e+06	294045	6839456	3.21087e+06	1.02266e+06	323276	2.15658e+06	500573	862897	2.22307e+06	608318	254231	2.71856e+06	247866		519458	4.7387e+06	3.49665e+06	2.02453e+06	95812.2	470837
inositol 1-phosphate (I1P)	Lipid	Inositol metabolism	50	1481	GC/MS	2057.8	318.1	106032-59-1;		HMDB00213	50249.8	140417	77870.9	57967.6	78460	97039.1	75614	118491	111840	138877	65352.3	60238.4	73765.4	88531.1	37329.9	81145.4	67436.1	74856.8	67215.3	115581	40145.7	105311	70441.5	72998.1	98329	129112	74921.4	113899		113898	90049.2	144402	100565	65532.3	108271	55405.8	80940	76570.8	81506.9
Isobar: ribulose 5-phosphate, xylulose 5-phosphate	Carbohydrate	Nucleotide sugars, pentose metabolism	50	37288	GC/MS	1935	357.2				44652.5	70053	36330.1	41762.8	56708.7	63565.6	76033.7	49272.6	56153.6	168292	58179.7	82188.5	59803.9	112352	45763.6	55188.9	52572.1	68447.6	61384.4	82666.3	25875.4	58734.9	60638.4	41259	56393.7	26869.4	48916	60287.6	81169.3	90056	108905	41069.1	17099.6	33387.1	103788	48705.4	77979	43002.9	41830.4
isobutyrylcarnitine	Amino acid	Valine, leucine and isoleucine metabolism	200	33441	LC/MS	1941	232.2	25518-49-4;		HMDB00736	559171	650933	686801	774303	421779	373989	431510	603819	618189	842974	431364	719677	637206	475744	442968	691946	606199	485680	694559	634456	915280	724775	610633	813440	708247	433992	873513	742088	687881	625226	521912	619863	527962	569436	840936	387089	668003	663934	635086
isocaproate	Lipid	Medium chain fatty acid	201	22273	LC/MS	2605	115.1	646-07-1;		HMDB00689	4979.6			4679.6		12032.4	4204.7		6758.5		7734.8			7658.4		5123.5		5293.8																	5719.1			6186.5
isocitrate	Energy	Krebs cycle	200	12110	LC/MS	953	210	20226-99-7;	C00311	HMDB00193,HMDB01874	1110783	1.3321e+06	1.33457e+06	1349714	1.29686e+06	970752	1.02323e+06	673601	888286	999713	999430	946954	168295	1.29632e+06	703034	1526994	817551	380086	1182011	1.49825e+06	1.41883e+06	1.83389e+06	1.35553e+06	1.31615e+06	609690	885410	883838	625421	807783	849714	2.09449e+06	721644	283318	1.15678e+06	1.17519e+06	844221	1.42317e+06	792421	532153
isoleucine	Amino acid	Valine, leucine and isoleucine metabolism	200	1125	LC/MS	1614	132.1	73-32-5;	C00407	HMDB00172	23958402	22059886	19868048	31392374	17256524	17832886	21653714	24814430	19852730	23777624	20583838	31788916	24478816	20935208	19239686	25491576	26212234	20348562	23913976	28064698	21936826	23077336	23673072	29518136	17837918	20222258	38031424	33408502	23857276	22467188	24196266	25486506	22569922	32729308	26220142	21717254	30248462	23605698	23364796
isovalerate	Lipid	Fatty acid metabolism	201	34732	LC/MS	1623	101.2	503-74-2;	C08262	HMDB00718	38993.1	33670.9	38061.6	40749.6	30838.3	38392.2	47216.7	25320.9	26699.4	35423.5	22868.3	27493.2	34335.6	25309.2	27779.5	23979.3	30666.6	24348	38782.1	21086.8	35643.1	35164.3	36185.3	42304.8	27113.5	24212.9	32610.6	25989	27324.6	25437.8	25467.1	23988.3	31595.8	28337.8	28051.5	25766.8	33867.4	22399.1	22736.2
isovalerylcarnitine	Amino acid	Valine, leucine and isoleucine metabolism	200	34407	LC/MS	2533	246.2			HMDB00688	568991	462568	536918	533830	259324	349211	386231	379723	219427	394096	346126	507882	399125	272318	369464	312790	344799	412755	406990	484772	816267	426556	519930	429285	287803	283683	775571	482710	539777	249744	328485	354449	316141	461041	743744	234551	467026	339609	318344
isovalerylglycine	Amino acid	Valine, leucine and isoleucine metabolism	201	35107	LC/MS	1961	158.1	16284-60-9;		HMDB00678	35737	40025.1	50074.9	47841.1	35271.7	21603.9	23573.3	50121.7	32114.8	45076.8	53844.8	96052.2	51621.8	85958.6	50192.6	58369.2	74569.2	64992.6	55276.2	74685.4	34255.1	69739.1	47228.8	60644.9	50925.1	38137.6	86867.4	44193.5	58152.9	35356.2	31229.7	38364.6	66550.9	56056.5	36349.3	58996.6	70610.4	64807.7	52473.2
itaconate (methylenesuccinate)	Energy	Krebs cycle	50	35962	GC/MS	1570	229.1	97-65-4;	C00490	HMDB01844	230168	210585	389621	260172	232761	130101	132158	175585	162587	169182	146328	270723	191129	156105	203685	148306	173892	123680	257472	178448	174178	240080	263359	196690	132719	142417	107378	168528	168959	154449	254135	83295	101376	212449	245313	218772	181797	189554	118945
kynurenate	Amino acid	Tryptophan metabolism	201	1417	LC/MS	2243	188.1	492-27-3;	C01717	HMDB00715	14187	20565.5	21459.2	32199.8	14062.9	17131.9	11986.9	32781.1	21808.6	25065.1	24843.9	36432.8	36988.2	37478.4	18185.4	30948.5	46704.7	40155	40932	24592.2	12060.8	24491.4	30842.4	27634	11598.7	24944.7	42874.7	23818.1	26110.1	19823.4	13712.5	27692.5	37121.7	21614	12195.2	15587.8	65056.2	34860	35873.5
kynurenine	Amino acid	Tryptophan metabolism	200	15140	LC/MS	1902	209.1	2922-83-0;	C00328	HMDB00684	473938	390273	516602	647297	197058	395347	544077	439575	233598	279030	408582	440196	430337	487980	331386	400963	575740	444479	429716	540018	483069	633075	718027	384147	209795	288156	793232	444522	403072	151158	300061	284148	549348	601089	711442	369005	702756	417405	391912
lactate	Carbohydrate	Glycolysis, gluconeogenesis, pyruvate metabolism	50	527	GC/MS	1102.8	116.9	79-33-4;	C00186	HMDB00190	47799032	76453776	47156556	63640388	54932308	46543988	50946112	79002312	85879888	76898992	87927152	86252408	74627600	78809008	64172608	61192496	93439280	79172712	71372120	83892584	39397392	84730848	52527936	72624608	76958480	80757848	83792152	83946120	82473936	74139664	74471192	71521448	102028568	64191484	65981500	64340656	79512680	71219992	74959128
laurate (12:0)	Lipid	Medium chain fatty acid	201	1645	LC/MS	5288	199.3	143-07-7;	C02679	HMDB00638	813754	1.0361e+06	620945	749558	1.00722e+06	856933	646510	1.65269e+06	1.45504e+06	913886	800810	599547	841940	1088647	1.01766e+06	1.42092e+06	492247	853208	557728	750883	652371	1.66855e+06	618017	838231	1.11393e+06	1192905	767239	997100	624988	876860	1.75722e+06	1.45349e+06	819189	721185	577415	641005	666018	1.21576e+06	822898
leucine	Amino acid	Valine, leucine and isoleucine metabolism	200	60	LC/MS	1674	132.2	61-90-5;	C00123	HMDB00687	36846760	31131846	29385280	42783048	25277076	24445604	27134048	35104960	24788054	32332944	31092164	43656056	33468860	27614380	29144274	38486680	39074384	30807730	37178656	36924000	36013160	30370550	37484288	36413456	24175182	26914476	52984380	49903348	33109034	29667962	30642872	33665300	35424988	45423436	38669076	27919672	40804932	38464500	32912592
linoleate (18:2n6)	Lipid	Long chain fatty acid	201	1105	LC/MS	5533	279.3	60-33-3;	C01595	HMDB00673	24711704	26810478	21236150	20939940	29086614	18205482	19149514	28239882	34853628	24525356	20781088	20215644	25275784	28469568	28203856	49234340	12524436	13275639	17017194	25929236	19788634	72308776	15047476	23900652	26281586	24181152	9785066	21860858	15076736	31979772	82547032	36553692	14340542	18610658	18303126	27559632	16937020	24938328	18798488
linolenate [alpha or gamma; (18:3n3 or 6)]	Lipid	Essential fatty acid	201	34035	LC/MS	5450	277.3		C06427	HMDB01388	4.56076e+06	4.42726e+06	3.48868e+06	3.92606e+06	5.13286e+06	2.95292e+06	2.558e+06	6.33252e+06	6586894	4558374	3.76381e+06	3322515	4909757	6710988	5782213	6526272	2.38498e+06	1.99453e+06	2530201	4638123	2836251	10416650	2.35215e+06	4.76665e+06	5902856	5.42479e+06	1.39291e+06	3.95707e+06	2.86986e+06	5.84912e+06	12557646	7642245	2.2603e+06	2913167	2.91316e+06	4.36512e+06	2.38048e+06	5.0683e+06	3.14972e+06
lysine	Amino acid	Lysine metabolism	50	1301	GC/MS	1836.7	317.2	56-87-1;	C00047	HMDB00182	667430	1.07431e+06	569469	674187	320519	374773	501077	688830	553217	978778	763587	1299502	935897	643080	485460	350944	809691	695741	824851	1.15529e+06	733926	664677	529256	357240	514234	495828	1.53172e+06	1.62731e+06	860777	748578	829280	486548	662506	681682	552098	674579	1.32033e+06	296961	737160
malate	Energy	Krebs cycle	50	1303	GC/MS	1502	233	6915-15-7;	C00149	HMDB00156	978200	1.48902e+06	1.8439e+06	1.41548e+06	1.50636e+06	876351	887478	958033	1.05972e+06	1.46221e+06	1204548	1.6181e+06	1.0043e+06	1.13272e+06	720335	1.15278e+06	1283209	1.25712e+06	1.5451e+06	1.5319e+06	1059530	1.47202e+06	954133	1.22461e+06	1.25198e+06	883164	1.44132e+06	1.27398e+06	1.29201e+06	1.11016e+06	1.01245e+06	827702	1.10155e+06	846965	2.2686e+06	1.04716e+06	1.62688e+06	758747	1.06736e+06
mannose	Carbohydrate	Fructose, mannose, galactose, starch, and sucrose metabolism	50	584	GC/MS	1753.5	203.9	3458-28-4;	C00159	HMDB00169	827551	1.51799e+06	1.0792e+06	1.52169e+06	1.90443e+06	1.15151e+06	1.19552e+06	2.01892e+06	2.43484e+06	3.16632e+06	1.278e+06	866203	1.38242e+06	2437131	1879911	2476972	1.33118e+06	1.53041e+06	1196133	1.3526e+06	630103	2998084	1.135e+06	1.14448e+06	2.32475e+06	1422935	1.73443e+06	1.12892e+06	1.41051e+06	2.76228e+06	2.46409e+06	1.67749e+06	1.85437e+06	585020	747751	1.57091e+06	1550454	2192433	1.02981e+06
margarate (17:0)	Lipid	Long chain fatty acid	201	1121	LC/MS	5733	269.3	506-12-7;		HMDB02259	662877	829634	866417	633145	628536	492688	773290	851191	950233	795827	613812	598783	820349	625595	945114	1203136	438035	534816	565132	986694	683049	1.30553e+06	506379	893321	766684	567943	555293	676539	503078	959384	2.48436e+06	973618	487323	585767	491997	799646	487375	666141	660614
mead acid (20:3n9)	Lipid	Long chain fatty acid	201	35174	LC/MS	5642	305.4	20590-32-3;		HMDB10378	123575	157590	131224	98230	68328.1	76259	113043	156820	130850	169341	101938	75940.9	80474.6	91640.8			95047.1	105990	109470	66243.6	117353	340902	186300	139225	178457	126349	116002	183062	112894	170318	38596.9	215760	42087.1	58777.6		102510	42775.4	96052.8	81086.5
methionine	Amino acid	Cysteine, methionine, SAM, taurine metabolism	200	1302	LC/MS	1252	150.1	63-68-3;	C00073	HMDB00696	10596376	10618521	11129019	8876313	4.90668e+06	11165460	12062487	10021564	4454102	7.13258e+06	13099353	14613980	11170693	7.10445e+06	10318583	8509383	12546460	13694721	12277638	12808988	9018419	6.39706e+06	9585707	10805960	5.87723e+06	7611089	16071055	15697618	15574400	6.32342e+06	7.2473e+06	10919437	11624498	15580910	21341390	7124913	12747803	9270358	12687928
methyl-alpha-glucopyranoside	Xenobiotics	Chemical	50	20714	GC/MS	1809	204	97-30-3;	C04942,C02603		235683	192442	121487		130508	157901	63345.3	69671.9	163008	145778	79625.5	116094	122011	102715	150206	139362	94781.3	246472	155246	247422	67457.9	141428	116669	89169.5	152996	65441.5	93360.3	144587	221837	127377	124246	211442	74620.9	155454	82615.9			47774.5
methylglutaroylcarnitine	Amino acid	Valine, leucine and isoleucine metabolism	200	37060	LC/MS	1900	290.1			HMDB00552	43756	25763	56602.5	54519.2	66240.1	27625.2		52344.2	36551.4	63141.9	34457.4	49295.2	33457.2	81625.5	82942.1	76529.3	80844.6	48880	61075.5	95619.5	27108.6	127896	75000.5	44080.3	44784.4	33727.4	38272.1	38914.4	32021.5	26870.5	52436	33414.9	95869.6	70397.1	116804	69226.4	51712.1	89900.2	57007.6
myo-inositol	Lipid	Inositol metabolism	50	19934	GC/MS	1924.9	217	87-89-8;	C00137	HMDB00211	4.34791e+06	4906206	5.0212e+06	2.90578e+06	5273213	2894748	2.78342e+06	4595555	4608564	6.24957e+06	3.77759e+06	4833711	3.7776e+06	3.81555e+06	3.53792e+06	4.14396e+06	3.49094e+06	5646817	4874714	4569743	4559305	5.79323e+06	3.85296e+06	3.45854e+06	5273594	4556734	6252611	4.95493e+06	5.82928e+06	4.64125e+06	5.22667e+06	5107343	4.03537e+06	4.01014e+06	7320660	3377306	4.7794e+06	3.68447e+06	5.0348e+06
myristate (14:0)	Lipid	Long chain fatty acid	201	1365	LC/MS	5439	227.3	544-63-8;	C06424	HMDB00806	6112167	4285472	3996524	4.09862e+06	5597344	3.97196e+06	2547423	9450665	7270432	5574593	3.74305e+06	2.40172e+06	4759804	4.68266e+06	5.68276e+06	6.05732e+06	1.9412e+06	3.05171e+06	2.09131e+06	4.19485e+06	3.99457e+06	5842445	3289533	5.15086e+06	6.95156e+06	6155946	3209947	3.97201e+06	2.84676e+06	4868962	9554199	7.06366e+06	2.56769e+06	2.34337e+06	2252085	4.09275e+06	1.94518e+06	5869344	2979122
myristoleate (14:1n5)	Lipid	Long chain fatty acid	201	32418	LC/MS	5338	225.3	544-64-9 ;	C08322	HMDB02000	429538	290280	152134	200307	696664	211260	81892.9	759762	534132	506322	194863	96567.3	395087	699385	448466	584486	103924	109494	55469.5	217350	146377	613923	125960	228303	698818	812004	146924	132488	165506	335819	1110082	484319	152748	63104.2	114209	376462	69952.4	534016	98869.5
N-acetyl-aspartyl-glutamate (NAAG)	Amino acid	Glutamate metabolism	200	35665	LC/MS	1563	305	3106-85-2;	C12270	HMDB01067	146139	124425	87216.4	255492	200885	239764	290644	151603	116444	165961	41487.4	168137	61459.9	64148.4	66947.8	42616.3	90993.6	44087.5	206427		293022	267699	90807.6	139105	172263		158716	264803	39160.9	84209.3	191764		65948.9	141892	178934	172075	150386	63033.6	122566
N-acetylaspartate (NAA)	Amino acid	Alanine and aspartate metabolism	200	22185	LC/MS	1222	176.1	997-55-7;997-55-7 ;	C01042	HMDB00812	301471	121689	156595	347991	442983	595369	357622	271460	161034	138605	61192.6	209558	87809.3	27147.2	59769.9	80595.9	57860	86812.8	180686		420957	372069	166891	80038.3	320624	76715.9	153765	208164	106431		562564			154270	332175	179338	192545	44548	91992.1
N-acetylglycine	Amino acid	Glycine, serine and threonine metabolism	50	27710	GC/MS	1396.4	143.9	543-24-8;		HMDB00532	30415.7	45584.3	23999.6	49313.7	107201	27285.4		67883.4	95528.2	66076.5	61229.1	62256.1	63885.7	66665	40660.5	102606	58073.8	73837	40667	85925.1		67448.2	30383.5	50430.2	84369.8	66859.4	49274.8	42260.3	51468.8	44672.5	66915.1	57185.8	99330.8	66122.2	48477.1	74569.5	61229.1	56962.1	61353.5
N-acetylhistidine	Amino acid	Histidine metabolism	201	33946	LC/MS	913	196.2	39145-52-3;	C02997			6828.8	6970.2	6935.9	8020.7	5030.7		12011	5848.4	9920.2	9667.1	9744.1	8059.4		7496.6	12753.5	13860.8	10368	6887.6	7516.1	5809.1		9757.8		5713.1		17136.4	13935.4	11021.4	8480.4	7205.1	6962.6	14344.9	10731.1	13451.3	9771.5	11189.7	10498.7	12789.1
N-acetylisoleucine	Amino acid	Valine, leucine and isoleucine metabolism	200	33967	LC/MS	3370	174.1				76799	109402	99344	130461	37012.9	50228	86630	79048.2	46309.7	141631	86096.8	230837	99958.3	93986.2	77212.4	76603.1	125072	82060.9	98171.7	106775	107910	49488.4	75108.5	164434	45946.2	44370.9	196018	100505	99823.6	57632	119347	62758.7	107315	116412	125322	99941.8	103253	130139	127812
N-acetylleucine	Amino acid	Valine, leucine and isoleucine metabolism	200	1587	LC/MS	3444	174.1	1188-21-2;	C02710	HMDB11756	510804	630424	633476	880824	329147	389721	509669	742777	403162	746838	779402	1339247	876744	734666	472444	867750	1.3178e+06	794355	786451	931937	599521	651323	813342	998640	389892	437166	1.76406e+06	960821	729061	557777	542627	702765	1249944	979610	1.0489e+06	571072	1.09618e+06	844894	764730
N-acetylmethionine	Amino acid	Cysteine, methionine, SAM, taurine metabolism	201	1589	LC/MS	1805	190.1	65-82-7;	C02712	HMDB11745	68777.9	100247	74388.7	97060.6	36144.2	56497.5	88563.4	66296.5	48251.2	72802.2	181373	200033	128626	135309	117903	114636	214493	199545	141155	132998	82627.1	97796.6	99108.9	132292	77366.9	88915	187188	136410	140672	63675	59660.6	93981.2	192789	174503	239296	80633.2	178316	119825	137420
N-acetylneuraminate	Carbohydrate	Aminosugars metabolism	50	1592	GC/MS	2074.9	245	131-48-6;	C00270	HMDB00230	43518	51065.5	31386.5	43686	75105.2	40240.1	43350	56482.3	46410.4	71302.3	43899.9	51354.8		29528.4	33440.6	34709.3	51085.3	46948.7	32771.1	28090.7	39207	69794.2		19299.8	37111.9	43927.6	81362.4	52457.2	26935.2	53131.5	52515.5	27740		31979.2	50910.2	40677.4	58226.7	49945.7	28617.4
N-acetylornithine	Amino acid	Urea cycle; arginine-, proline-, metabolism	200	15630	LC/MS	875	175.2	6205-08-9;	C00437	HMDB03357	851247	967626	1.21244e+06	912549	665265	606342	733167	747646	679672	749186	894814	828382	803785	721551	878512	803002	955318	892288	1.03134e+06	1.04371e+06	874599	797487	1.19981e+06	898100	690772	626760	826750	874471	907008	590889	996413	851375	680808	1.04602e+06	1018815	826616	958123	789827	939557
N-acetylphenylalanine	Amino acid	Phenylalanine & tyrosine metabolism	201	33950	LC/MS	2590	206.2	2018-61-3;	C03519	HMDB00512	85309.8	83743.6	93799.5	94275.4	61424	68900.3	119872	83343	79149.6	126836	113820	104307	104453	109040	76550.5	108612	125702	114398	86929.7	95638.7	77372.8	69518	101984	116077	93646.4	83949.8	231265	121282	113211	112121	70392.9	103044	130470	99705.3	111015	70573.7	119413	100294	92563.5
N-acetyltryptophan	Amino acid	Tryptophan metabolism	201	33959	LC/MS	2650	245.2	1218-34-4;	C03137		69805.8	75483.6	89571.2	91174.6	52286.3	57506.3	78461.1	65038.1	58800.3	76453.3	79670.9	99731.2	92107.9	114064	73840.9	61457	122984	80494.2	76847.4	100320	68699.6	55566.8	81326	108706	75940	64464	120901	91598.5	68281.9	69267.6	62616.8	77663.1	107146	85699.2	98702.9	71159	129214	84758.7	74573.4
N-acetyltyrosine	Amino acid	Phenylalanine & tyrosine metabolism	201	32390	LC/MS	1677	222.2	537-55-3 ;		HMDB00866	13090.1		15578.2	19534.3	7749.5	14887	15347.5	16525.5	16863.3	9939.4	25993.5	18221.4	17542.8	19896.1	12154.4	20998.6	22047.5	25627.3	18722.8	23206.2	12296.3	10450.6	24694.5	14607.5	16666	8106.1	39967.6	14154.6	12481	12502.7	15744.6	16595.8	20965.2	16749.3	25295.6	12556.5	27370.7	16865.4	13031.5
N-acetylvaline	Amino acid	Valine, leucine and isoleucine metabolism	201	1591	LC/MS	1697	158.2	96-81-1;		HMDB11757	7185.7	8029.7	10666.7							5945.9		8517.6	5784.2	6298.8		7011.9	11458.1	6110	7587.6			5485.3		6200.6			10403.3		7467.5			9295.9	11680.6	6737.6			8439.1	7699.7	7326.6
n-Butyl Oleate	Lipid	Fatty acid, ester	50	36802	GC/MS	2045	265.3	142-77-8;					20451.2						21114.9			18493.1		23274.2		29039.3		25043.5				20677.6		23613.4		9956.4		25582.1	10546.6		21114.9
N-formylmethionine	Amino acid	Cysteine, methionine, SAM, taurine metabolism	201	2829	LC/MS	1541	176.1	4289-98-9;	C03145	HMDB01015	20525.1	28575.6	22841.8	23546.7	13687.4	17034.3	16758.8	23819.1	18821.1	31968	46333.2	84925.5	40551.8	80856.9	79556.2	37473.5	62000.3	80139.4	52951.6	71618.9	19903.7	29466.5	23591.2	30070.5	26244.4	30593.3	31244	32017.6	45780.1	28281.2	22311.4	32799.1	58810.9	61026.2	66984.9	41783.2	66050.5	54029	59648.7
N-glycolylneuraminate	Xenobiotics	Food component/Plant	50	37123	GC/MS	2119	444.2	1113-83-3;	C03410	HMDB00833	44284.2	125637	31499.7	55592.9	135047	61202.1	63310.3	72048.9	57879.3	41172.9	19868.8	111994	21667.4	27342.6	15747.8	18854.3	19543.2	12775.6	32698.1	36568	57843.5	103971	34800.9	24669.5	43969.1	30604.2	16013.8	67805	36042.9	36958.3	104606	36177.7	16238.6	21994.9	91145.8	34062.4	83483.7		26724.3
N1-methyladenosine	Nucleotide	Purine metabolism, adenine containing	200	15650	LC/MS	1356	282.1	15763-06-1;	C02494	HMDB03331	37736.3	68948.7	64060.8	76491.9	59153.6	71534.6	51019	70635.5	42742.3	62600.4		84321.9	71697.8	92196.1		57794.1	55137.4		49376.9	34874.4	43534	52136.5	44681.6	77470.7	42519.3	46813.1	65187.1	80015.3	64643.6	70091.2	87205.6	37784.5	50972.4	60039.7	70917.2	53679.6	48140.2	60039.7	72452.5
N1-methylguanosine	Nucleotide	Purine metabolism, guanine containing	200	31609	LC/MS	1850	298.1	2140-65-0;		HMDB01563	25337.6	24856.6	22114	36033.2	31001.9	26351.7	23445.4	37284.5	36484.2	56723.5	20733.4	17802.6	30068	28760.9	28436.3	57550.9	24341.2	24420.3	29960	19587.7	22922.1	48488.4	26078	30580.4	34885.2	28489.1	30323.8	40678.8	28277.4	41261.8	51300.1	22802	21457.7	20341.9	27643.9	18877.9	27874.3	31547.3	18266.1
N6-carbamoylthreonyladenosine	Nucleotide	Purine metabolism, guanine containing	200	35157	LC/MS	2656	413	24719-82-2;			37631.9	43771.9	73423	66763	77984.6	35468.5	29628.3	36978.6	102337	82311.3	45579.6	49354.6	32716.1	42698.1	25494.6		23736.2	15524.2	30470.3	41192.9	46197.2	51309.1	47395.8	41304.6	42095.5	27297.1	44597	77770.6	23999.4	23628.3	30700.7	15234.3	20748.1		34283.9	49781.1	26896.8	40548.1	40548.1
nicotinamide	Cofactors and vitamins	Nicotinate and nicotinamide metabolism	200	594	LC/MS	1267	123.1	98-92-0;	C00153	HMDB01406	1.15679e+06	1.29514e+06	1.38868e+06	1.08007e+06	1.36987e+06	743726	909483	973847	1.19712e+06	1.20072e+06	389328	1.14968e+06	752668	711487	653053	1.06105e+06	666846	566647	991799	1.03241e+06	1.9425e+06	2.08262e+06	1.02016e+06	902569	1.27209e+06	940852	878522	1.00221e+06	541537	893861	1.28877e+06	688796	295323	638961	1.71988e+06	1.62335e+06	1.15383e+06	549260	1158046
nonadecanoate (19:0)	Lipid	Long chain fatty acid	201	1356	LC/MS	6073	297.3	646-30-0;	C16535	HMDB00772	148085	231888	229519	147107	144476	88314.9	188816	172904	306987	151337	150978	146490	174454	123060	220947	346801	143307	160356	139274	187837	221239	406677	156845	247074	183222	118336	167698	178178	80920.5	161405	974124	259946	121981	142942	107324	184908	139233	145081	166648
octadecanedioate	Lipid	Fatty acid, dicarboxylate	201	36754	LC/MS	5033	313.3	871-70-5;		HMDB00782	31130	32124.4	22749	31216.1	30857.6	28177.7	32564.2	40489.9	35355	20079.7	23974.1	37435.9	45288.7	23790.3	25837.8	25708.6	32979.7	27481.4	22705.4	23934.9	35798.9	23275.5	23820.9	34106.1	47417.5	25032.9	26949.2	29312.2	31258.7	24643.6	37141.7	31437	29354	28349.2		28006.3	18212.1	27107	20325.9
octanoylcarnitine	Lipid	Carnitine metabolism	200	33936	LC/MS	4100	288.3	3671-77-0;	C02838	HMDB00791	69420.4	96508.2	103432	99629.7	120602	83372.4		145118	180778	247724		83757.5	91853	147078	96135.1	128836	80632.3		60495	50929.7	90146.3	195518	75698.7	175027	126425	85491.1	76552.9	75625.1	61383.6	138813	170040	102074	65416.8	44634.7	42212.8	75704.9	38412.5	118133	50984
oleate (18:1n9)	Lipid	Long chain fatty acid	50	1359	GC/MS	1984.4	339.2	112-80-1;	C00712	HMDB00207	2.07596e+06	1.87003e+06	1.1571e+06	1.1796e+06	2.26953e+06	1.17178e+06	1.15619e+06	2.77684e+06	2.40363e+06	1.77988e+06	1.01767e+06	1.07772e+06	1.9033e+06	2.24514e+06	1.82326e+06	3.14612e+06	1.1693e+06	960326	1093406	1.95123e+06	1206496	4655098	787297	1.46005e+06	2.21879e+06	2204566	889421	1.24595e+06	1.17751e+06	2402975	8187480	2.29903e+06	1.03799e+06	936766	1.09754e+06	1.79544e+06	1.27937e+06	1532929	1.26212e+06
oleoylcarnitine	Lipid	Carnitine metabolism	200	35160	LC/MS	5202	426.4			HMDB05065	353527	497939	299634	645455	944606	278979	217942	298719	1.04665e+06	687153	75689.8	323337	214352	277682	449723	1.37768e+06	178626	108055	129426	140870	354570	1.74404e+06	496987	497731	851797	300015	230238	182864	117484	650734	1.31284e+06	259344	93541.4	152005	222618	530605	186434	223151	140890
ophthalmate	Amino acid	Glutathione metabolism	200	34592	LC/MS	1457	290.1	495-27-2;		HMDB05765	178870	294020	391888	372719	265164	164039	180061	236494	208708	291836	239582	463513	241486	197074	212937	625927	436789	282066	288958	230114	310101	747409	406926	254376	305569	233667	291142	331527	408198	238497	326838	221785	652600	349155	441388	338769	368796	316262	369035
ornithine	Amino acid	Urea cycle; arginine-, proline-, metabolism	50	1493	GC/MS	1763.8	141.9	3184-13-2;	C00077	HMDB03374	626044	712570	932593	638403	308845	433357	285097	425542	445740	838015	594571	656295	773566	666589	407624	392099	592470	591922	765106	1.29004e+06	536679	296625	757494	276039	308414	289448	800210	689112	598979	359969	380305	437896	555292	677061	502035	737058	637832	469396	470418
orotate	Nucleotide	Pyrimidine metabolism, orotate containing	50	1505	GC/MS	1709.6	254.1	50887-69-9;	C00295	HMDB00226			24178.5			40818.7	50063.5	36372.5	41071.2	15461.4	23595.5	21672.4	15726.6	69266.2		13850	18839.2	31582.8	17478.4	17676.1		31599.7			18103.3			32992.6	43246	23887	20671.2	20272	16647.9	12887.5	47309.4			26213
oxaloacetate	Energy	Krebs cycle	50	5323	GC/MS	1560	333	328-42-7;	C00036	HMDB00223	28301.8	39715.1	52985.5	29436.9	156655	27466.4	49774.7	75311.3	64903.6	17711.2		27375.8	33409.9	31466.6	38332.5		38676.7	42716.2	49771.6	26220.6	119863	37050.4	36471.8	40388.4	30581.7	30805.7	48292.4	22365.3	21191.8	37753.9	118536	41643.1	20190.9	31789.9	27678.2	43153.2	42256.4	42118.8	26654.6
p-cresol sulfate	Amino acid	Phenylalanine & tyrosine metabolism	201	36103	LC/MS	2896	187.1	3233-57-7;	C01468		16556.4	58061.4	24895.5	34235.2	27231.1	22245.8	11523.1	20424.6	16585.1	23783.4	13881.5	16187	13576.5	24288	13147.3	12478	18123.4	16215.6	20901.1	15052.5	47716.9	11070.7	27106.2	13712	10488.8	12334.1	14136	19176.5	19190	14596.1	19697.5	14085.9	32355	17934.1	14056.1	22772.3	18075.6	13036.9	11171.4
palmitate (16:0)	Lipid	Long chain fatty acid	201	1336	LC/MS	5619	255.3	57-10-3;	C00249	HMDB00220	35060348	38643876	30956614	30454118	33548632	26938804	28893782	46832980	43579496	35833144	27175828	22310406	29999882	30502380	38902724	43255500	18711832	23541804	21913262	31144118	29430824	55423136	23390048	37514944	35008040	30962294	20963940	32964800	23643240	27276430	77982560	43692136	18161090	24391658	23427994	34885400	21240136	31645602	23998920
palmitoleate (16:1n7)	Lipid	Long chain fatty acid	201	33447	LC/MS	5477	253.3	373-49-9;	C08362	HMDB03229	12884442	8705638	6926255	7.98004e+06	16764502	7.3143e+06	3623820	18290826	14902614	12376750	7840482	4.12594e+06	9109589	13870143	10892042	17917570	3462181	3.70504e+06	4.26659e+06	8845200	7.41759e+06	22018500	5.71399e+06	9245048	16425285	16461767	3.63163e+06	6.57237e+06	4918853	10834191	29546914	15918488	4.55538e+06	3578564	4145002	11122787	3.56588e+06	14891931	4972562
palmitoyl sphingomyelin	Lipid	Sphingolipid	50	37506	GC/MS	2524	311.3				956251	1.44668e+06	1.43678e+06	1.26322e+06	1.26027e+06	1.14514e+06	1.95825e+06	1.64634e+06	1.78955e+06	1.83164e+06	994738	1.10581e+06	977680	1.16756e+06	956730	1.38988e+06	1.21249e+06	1.14109e+06	1.06754e+06	1.04098e+06	722296	1.48504e+06	1.33506e+06	1.16596e+06	1.32982e+06	1.36288e+06	1.38648e+06	1.70042e+06	1.37839e+06	1.45958e+06	1.47992e+06	1.60648e+06	1.00875e+06	969845	1.12948e+06	1.11894e+06	1.15197e+06	1.18968e+06	1.19673e+06
palmitoylcarnitine	Lipid	Carnitine metabolism	200	22189	LC/MS	5179	400.4	6865-14-1;	C02990	HMDB00222	487100	654683	322353	701941	724393	419124	381653	365155	942314	719893	144287	352090	368588	423824	493153	1.11703e+06	201696	264278	144744	221562	437964	1829961	514627	408738	702754	286862	197649	193920	207078	627635	1.09444e+06	315136	213721	158431	287017	481379	225576	281845	143072
pantothenate	Cofactors and vitamins	Pantothenate and CoA metabolism	200	1508	LC/MS	2218	220.1	137-08-6;	C00864	HMDB00210	911194	871114	761682	910033	880990	646598	819025	611319	754410	1.06101e+06	744485	944598	648979	514234	516724	502876	616834	588520	840092	590779	1.058e+06	1.12767e+06	727665	1.02493e+06	799910	709150	981583	723468	745564	520481	837058	606431	505383	619126	806171	647568	752941	552932	715414
pelargonate (9:0)	Lipid	Medium chain fatty acid	201	12035	LC/MS	4847	157.2	112-05-0;	C01601	HMDB00847	383925	345732	281705	288779	396018	445686	417660	624660	477425	340865	364611	256829	354330	442821	440843	635732	287749	471174	268208	383022	294206	693973	284986	374102	417618	486902	354590	409756	410869	405841	736062	707386	418950	358396	322638	291902	312671	441390	437140
pentadecanoate (15:0)	Lipid	Long chain fatty acid	50	1361	GC/MS	1853.5	299.2	1002-84-2;	C16537	HMDB00826	86982.3	127254	66983.1	81589	79145.3	75975.2	94317.2	98646.2	114196	96171.4	95653	86629.6	140397	117421	118079	150626	117167	107416	84688.2	96114.1	107406	171264	91723.6	105295	113203	103959	100558	99607.4	103149	99748.2	232358	114166	111267	85384.3	95290.6	105197	90937.1	126223	90612.9
pentobarbital	Xenobiotics	Drug	201	38156	LC/MS	4564	225.2	76-74-4;	C07423,D00499,D02253,C07422,D00500		65449.2	68759.6	65504.4	67859	55220	67476.2	75253.6	84179.9	67561.4	59641.1	77530.8	67167.8	69789.7	63714.3	78625.5	58326.3	71687.2	70793.1	73318.8	76177	61139.5	57530.2	61742	66202.5	66770.3	69248.7	63373.4	88066.8	71808.8	71334.2	70925.9	77637.5	74396.6	73289.7	91398.5	74923.9	65573	88522.1	74197.7
phenol sulfate	Amino acid	Phenylalanine & tyrosine metabolism	201	32553	LC/MS	2199	173.1	937-34-8;	C02180		169788	185289	225197	234497	210382	274583	307660	331764	156177	186783	355840	516075	307231	533240	262646	170962	599148	359728	278019	198743	176587	225698	167144	258154	268702	215118	136711	365787	374918	274929	305963	262616	299692	303090	374525	134006	251124	246631	230238
phenylacetylglycine	Amino acid	Phenylalanine & tyrosine metabolism	200	33945	LC/MS	3125	194.1	500-98-1;	C05598	HMDB00821	226009	200857	190644	124781	224145	157685	193504	203211	302627	246110	147818	226339	201699	480215	225981	211838	242832	244216	214414	154669	163598	254448	168898	202618	193640	207000	214705	198387	241843	208048	262668	170246	286796	241049	181199	174438	189586	246191	260578
phenylalanine	Amino acid	Phenylalanine & tyrosine metabolism	200	64	LC/MS	2056	166.1	63-91-2;	C00079	HMDB00159	23719864	20593862	19420632	26144184	17762492	17084542	18615940	20536658	16662269	28668618	28542716	29809148	31114658	23726526	24947166	30188118	30047792	30658846	28136838	27933666	20460370	16018833	13788547	16025805	14663291	15194939	33761844	32445606	21238134	18061170	15720117	22982318	29449642	24931938	32981210	18942710	25878170	22636288	23373838
phenyllactate (PLA)	Amino acid	Phenylalanine & tyrosine metabolism	201	22130	LC/MS	2237	165.1	828-01-3;	C05607	HMDB00779	6163.3		6926.2	8925.3	5675.4	6877.4	12280.1	12839.5	9982	8815	9077.2	14110.3	7073.6	10610	13222.7	10006	15590.6	10097.9	8741.8	9099.8	7829.6	6214.7			7753.3	6763.2	15958.3	7914.1	11660	10668.1		11568.3	9166.3	8504.2	9064	7690.9	9772.3	7451.2	7992.7
phenylpropionylglycine	Amino acid	Phenylalanine & tyrosine metabolism	201	35434	LC/MS	2981	206.1			HMDB00860						45589								165828	110001	108367	337940	247165	223642					6582.2			8197.2	93164	100690	90566.2	74861.3	66944.6		4316.1				83039.7	136825
phenylpyruvate	Amino acid	Phenylalanine & tyrosine metabolism	201	566	LC/MS	2534	163.1	156-06-9;	C00166	HMDB00205	9588.3	6544.7	8234.8	14207.3		7851.2	14228.7	9328.6	5975.2	10134.9	20888.6	20815.5	11425.9	17218.2	12174.1	8786.1	16215.4	15558.9	14248.9	12484.6	9634.6		12657.7	12861.9	15279	8276.1	16645.6		21462.6	6213.6		6262.7	18577.6	20332.7	16600.7	7756	15538.4	20261.4	12280.4
phosphate	Energy	Oxidative phosphorylation	50	11438	GC/MS	1307.7	298.9	7664-38-2 ;	C00009	HMDB01429	63577268	72556848	62101540	66163820	95096776	56861656	65002132	80469744	70563112	85362024	61179984	84813600	63826284	56991212	52706068	49765196	54322500	54850428	67098432	75379112	78471176	92253080	54900924	64248144	81188272	62005636	69435976	70282872	77310552	67520592	91977408	65673464	62753188	59857860	91692624	76897112	73430816	56893384	65394844
phosphoethanolamine	Lipid	Glycerolipid metabolism	50	12102	GC/MS	1577.3	299.1	1071-23-4;	C00346	HMDB00224	547723	487109	492247	481404	454998	190618	415221	221226	275554	868824	333190	792296	506048	479047	368939	284886	354069	208560	897554	467403	518414	1.2554e+06	469680	476741	478928	234874	336566	405159	518261	446634	453677	63324.9		308020	729404	635172	596777	220349	256957
pinitol	Lipid	Inositol metabolism	50	37086	GC/MS	1773	318.1	10284-63-6;	C03844		80090.1	150108	90479.3	54052.8	102468	66076.7	58786.1	64126.3	73869.6		95294	90404.1	90823	164632	72308.5	62931.9	74598.8	135343	96150.9	114816	79938.1	113785	59261.9	90241.9	101456	113328	81523.1	115043	148807	102899	107759	122958	106521	94437	129122	55201.7	148192	115223	112599
pipecolate	Amino acid	Lysine metabolism	200	1444	LC/MS	1120	130.1	4043-87-2;	C00408	HMDB00070	284642	437044	372501	271233	238621	386280	278860	346409	372527	306982	486293	517950	434046	500619	547934	436967	427474	674333	386599	544301	341754	253929	321932	302770	301158	408628	437095	488653	430472	302783	311332	455008	613756	571141	701572	376063	524680	708487	591062
piperidine	Xenobiotics	Chemical	50	38183	GC/MS	1004	142.1	110-89-4;	C01746		1.347e+06	1.38404e+06	1.64624e+06	1.6264e+06	1243374	974140	1.0261e+06	550370	1.28299e+06	2107486	1.84146e+06	3267768	2.56955e+06	1.25087e+06	1.33343e+06	584280	2.3407e+06	276164	1.49005e+06	1.70452e+06	972298	2.22268e+06	1.97739e+06	1.97332e+06	1.62048e+06	1.16914e+06	982036	771003	1388636	1.2312e+06	2.27102e+06	355388	695635	1.29381e+06	1.1011e+06	1.9868e+06	2.00504e+06	683573	816932
pro-hydroxy-pro	Peptide	Dipeptide	200	35127	LC/MS	960	229.2	18684-24-7;		HMDB06695	268312	322881	382895	273580	216462	192653	155448	316100	317734	457420	286837	144627	215703	381611	242076	377192	356244	386730	312234	311924	116816	375335	421439	347668	335726	305987	386452	292774	353354	322214	384124	415182	194220	226168	274756	101654	264250	274773	143244
proline	Amino acid	Urea cycle; arginine-, proline-, metabolism	200	1898	LC/MS	796	116.1	147-85-3;	C00148	HMDB00162	3.92822e+06	3.3024e+06	3.45408e+06	4382378	1685902	3165859	4103595	3146939	1930158	2.25082e+06	3.43349e+06	3.99456e+06	3366940	1.82601e+06	2.65538e+06	2.35618e+06	3.8118e+06	3.1981e+06	3.35216e+06	3.49325e+06	3.99588e+06	2.71615e+06	4492590	2766844	1.55233e+06	1.82045e+06	4893087	3.80982e+06	3160995	1.71404e+06	2.84625e+06	2.7241e+06	3.45183e+06	3929656	5.31362e+06	2.19924e+06	3.62346e+06	2.5976e+06	3.06156e+06
propionylcarnitine	Lipid	Fatty acid metabolism (also BCAA metabolism)	200	32452	LC/MS	1589	218.2	17298-37-2 ;	C03017	HMDB00824	1.43958e+06	1548947	1.6218e+06	1962278	1.34597e+06	1.20241e+06	1.07704e+06	1.48289e+06	1592683	2097451	2.27792e+06	2.25893e+06	1.67241e+06	1.25321e+06	1.50323e+06	1.9246e+06	1.86744e+06	1.77416e+06	2237534	2159310	1683328	1.6646e+06	1.43747e+06	2.25957e+06	1.4498e+06	1291162	2214064	2.00822e+06	1.79327e+06	1.5805e+06	1.56599e+06	1.69729e+06	2.2165e+06	1.7602e+06	2.06151e+06	1.35385e+06	1.90042e+06	1.81962e+06	2.01648e+06
pseudouridine	Nucleotide	Pyrimidine metabolism, uracil containing	201	33442	LC/MS	1104	243.1	1445-07-4;	C02067	HMDB00767	37758.3	42758.8	45755.3	39508.8	49355.4	36377	37512.9	40313.5	43365.4	57535	29869.4	39704.3	34530.1	47326.3	37047.7	48673.2	35698.8	40297.2	39191.8	38947.9	36446.3	52139.8	47993.7	40097.1	40190.5	38871.6	48030.3	41369.9	52357.9	40722.3	48454.5	43306.6	38518.4	38558.8	42999.6	38557.7	42839.5	37661.8	40390.5
pyridoxate	Cofactors and vitamins	Vitamin B6 metabolism	201	31555	LC/MS	2210	182.1	82-82-6 ;	C00847	HMDB00017	31585.7	34780.3	48858.4	37440.9	42641.8	25817.6	25280.6	37822.8	54009.1	86694.7	30830.7	44975.3	41815.4	73831.5	28673	58747.4	62128.7	42191.9	38106.2	50637	29630.8	95148.5	44143.7	44955.4	41885	40056.2	69715.7	34374.5	39864.9	74125.7	56632.2	64493	55035.3	37486.6	32933.1	36291.5	34706.7	67651.3	59033.6
pyruvate	Carbohydrate	Glycolysis, gluconeogenesis, pyruvate metabolism	50	599	GC/MS	1130.6	217	127-17-3;	C00022	HMDB00243	203481	386124	180645	268805	249015	269426	255060	392865	358197	159903	330193	226859	255651	213120	243692	153919	326092	170926	196560	252256	137918	354613	202059	248100	292852	244607	275554	191351	267452	203059	277580	160782	406625	153797	117390	286003	388087	233019	186824
riboflavin (Vitamin B2)	Cofactors and vitamins	Riboflavin metabolism	200	1827	LC/MS	3111	377.2	83-88-5;	C00255	HMDB00244	73712.9	146687	84747.2	56995.4	135596	65503.2	63317.4	47597.6	125261	190493	77429.7	126246	64012	67014.4	70061.4	461190	54543.1	69037.4	85916.5	62127.3	71141.8	692354	189503	82003	176604	66552.8	67911.9	94844.7	71088.2	59786	608239	116358	45766	65039.6	86847.7	58875.6	71219.3	49794.5	73635.4
ribose	Carbohydrate	Nucleotide sugars, pentose metabolism	50	12083	GC/MS	1650.2	204	50-69-1;	C00121	HMDB00283	91838.7	117010	118111	85699.6	75951	74149.7	114325	96165.6	108542	128744	110760	78397.8	114639	138835	111655	101314	107254	127730	118117	109015	72338.8	122488	98458.1	115289	115043	98337.8	128588	86415.5	106171	140555	115990	99854.9	124562	88238.5	74402.3	109988	110658	109514	93810.3
ribose 5-phosphate	Carbohydrate	Nucleotide sugars, pentose metabolism	50	561	GC/MS	1928.4	315.1	18265-46-8;108321-05-7;	C00117	HMDB00618	66464.9	126940	48073.6	77945.1	111104		115432	121114	83854.7	181215		137709	78677.2	74059.2	62333	74269.7	71776.6	64851.7		103677	51849	153256	71814.2	68513.9	77945.1	43060.8		33856	87729.6	105373	152046	77381.7	39606.4	30057.4	113407	67689.2	79845.3	56686.8	82928.3
S-adenosylhomocysteine (SAH)	Amino acid	Cysteine, methionine, SAM, taurine metabolism	201	15948	LC/MS	1821	383.1	979-92-0;	C00021	HMDB00939	5915.6		7604.3	8402.2	5880.5	6206		9758.9	7347	8436.1	10805.3	10736	20989	9467.5	7123.4	16678.7	17547.5	11753.6	16154.6	9698.9	9594.8	5694	10032.4	16875.7	12048.9	11839.3	48375.5	9819.9	14057.5	13416		15464.2	56981.6	8844.5	8034.9	6329.5	8240.1	18821.8	9697.9
S-methylglutathione	Amino acid	Glutathione metabolism	200	33944	LC/MS	1610	322.1	2922-56-7;	C11347		42768.1	44509.6	56680.3	36601.1	125436	50007.1	22657	45549.4	74987.8	188726	41943.8	58629.6	66298.3	96202	45868.9	316012	82479	50307	132319	58361.5	36363.6	347438	93856.3	70467.3	131497	72932.8	88034.8	57422.7	46704.5	122862	312284	71256.3	70309.9	49884.2	45751.2	48309.8	55618.9	62029.6	61761.6
salicylate	Xenobiotics	Drug	201	1515	LC/MS	2226	137.1	69-72-7;	C00805	HMDB01895	17992.1	18713.5	24674.6	20284.6	11281.3	25585.9	36640.8	13751.6	9561.4	12256.3	22316.6	27366.9	18532.2	18781.6	16654.7	12241.2	17568.9	23567.3	26547.5	23471.5	21634.3	14793.6	18934.9	23689.5	12404.3	15443.9	33389.9	27669.5	30785.4		10543	22691.3	22731.1	28065.1	33780.3	16747.5	21854.9	17671.7	20168.6
sarcosine (N-Methylglycine)	Amino acid	Glycine, serine and threonine metabolism	50	1516	GC/MS	1182.9	116	107-97-1;	C00213	HMDB00271	80244.3	221905	159346	218628	153468	120802	227503	195966	168032	227892	145815	306968	203140	123057		137849	319663	178282	213529	193337	205749	427370	186603	205311	131707	124552	336510	348041	256010	192933	242767	108574	204861	193740	289012	190930	182526	133939	178685
scyllo-inositol	Lipid	Inositol metabolism	50	32379	GC/MS	1893.8	318.2	488-59-5;	C06153	HMDB06088		80417.1	36458.2	36307.3	68530.9	26633.4	22655.2	61694.8	70675.2	75888.1	36600.7	42495.9	32363	29921.8		41602.2	15827.7	34453.8	33199.3	39854.2	41537.8	69870.8	37649.6	35510.6	74695	70891.5	69091	89369.9	69820.8	71033.9	69573	122544	46517.2	39830.9	66586	23173.8	45230.9	18247.8	61468.6
sebacate (decanedioate)	Lipid	Fatty acid, dicarboxylate	201	32398	LC/MS	1778	201.2	111-20-6;	C08277	HMDB00792	1.04738e+06	2.50383e+06	3.01042e+06	1159441	1.70754e+06	1.09725e+06	1.0844e+06	1.38982e+06	1.27493e+06	1.96153e+06	24851.2	24804.4	32509.6	22793.5	31215.8	24533.7	28122.9	19598	28115.2	25476.6	46975.2	20644.2	26799.7	1.26521e+06	19672.5	16103.8	25646.6	21131.8	19467.3	1.36933e+06	765915	13914.4	642448	1.24792e+06	30763.7	41895.6	34694.6	32685.8	1.18241e+06
sedoheptulose-7-phosphate	Carbohydrate	Nucleotide sugars, pentose metabolism	50	35649	GC/MS	2070	691.5	2646-35-7;	C05382	HMDB01068		17064.2			12110.2				6598.9	11833.8									10943		17633.5	31648.3				9166		11972	8662.1		16827.8			8235.6		14815.5	15861.2		10926.7
serine	Amino acid	Glycine, serine and threonine metabolism	50	1648	GC/MS	1389.1	204	56-45-1;	C00065	HMDB03406	5.86818e+06	6298685	4.75294e+06	6734161	4.1832e+06	2.59945e+06	4905153	4052277	3587541	5.65182e+06	5.49958e+06	7948067	5.95875e+06	3.83609e+06	3.42688e+06	2.71789e+06	5.80945e+06	3.76086e+06	6.41749e+06	5.74058e+06	6.00711e+06	8.26415e+06	5626599	4.7931e+06	3.47849e+06	3.72374e+06	5.55739e+06	6971313	5169728	3.66109e+06	6.53364e+06	2905398	3902489	5465834	8785607	5.53484e+06	6692783	3.30221e+06	4.39055e+06
serotonin (5HT)	Amino acid	Tryptophan metabolism	200	2342	LC/MS	1660	177.1	153-98-0;	C00780	HMDB00259	1348798	1.26274e+06	1.10996e+06	1790624	1.37761e+06	1.21573e+06	1.54349e+06	1.7056e+06	1.71348e+06	2442057	2241145	2.24414e+06	1.40792e+06	1152599	2956522	2992921	3.53713e+06	2.52479e+06	2.17753e+06	1.90595e+06	1.01603e+06	1.36328e+06	1.67874e+06	2.14925e+06	2.53195e+06	2.3687e+06	3828249	2.40983e+06	1.96067e+06	1489400	1.62192e+06	1.4918e+06	1.0621e+06	1.82093e+06	1.57365e+06	1.28199e+06	2.17258e+06	2.17145e+06	1.86818e+06
sorbitol	Carbohydrate	Fructose, mannose, galactose, starch, and sucrose metabolism	50	15053	GC/MS	1843	319.1	6706-59-8;	C00794	HMDB00247	56979.9	95359.5	141139	39961.9	85770.3	69130.1	64098.1	56905	129589	118969	477652	478558	414671	655340	383786	464431	475872	503082	914300	310067	70095.4	122253	36325.8	46756.4	139346	93606.8	88426.2	146888	90433.3	73097.9	75480.6	92638.1	70399.9	55778.9	85412.5	39403.7	130383	95811.6	81531.5
sphinganine	Lipid	Sphingolipid	200	17769	LC/MS	5175	302.3	3102-56-5;	C00836	HMDB00269	316998	239108	215760	372099	208075	254437	297006	146667	282522	160294	68421.6	253248	84391.1	123426	62190	208309	106349	95394.8	164847	88869	296004	115518	248486	186014	194750	77431.5	97978.7	105115	116813	221320	544998	51765.8	24244.2	94505.5	241344	227826	142113	64192.6	113927
sphingosine	Lipid	Sphingolipid	200	17747	LC/MS	5197	300.2	123-78-4;	C00319	HMDB00252	880342	503285	628877	690709	529774	612334	532042	325291	558000	319139	110423	550489	205683	264321	135888	470461	199125	215724	354229	156395	624671	324439	534166	319991	433692	222382	114143	231214	253032	331565	1.44182e+06	127911	50418.6	129143	414014	441213	241311	80749.6	129706
stachydrine	Amino acid	Urea cycle; arginine-, proline-, metabolism	200	34384	LC/MS	860	144.1	4136-37-2;	C10172	HMDB04827	1.65004e+06	1.73315e+06	1.69926e+06	1.62769e+06	1.28344e+06	1.63076e+06	1.59476e+06	1.63542e+06	1155253	1.42204e+06	1.76163e+06	1.81498e+06	1.83306e+06	1.87807e+06	1.6771e+06	1.52307e+06	2.12805e+06	2.40303e+06	1.77395e+06	1.97951e+06	1.51636e+06	1.41138e+06	1.70334e+06	1.69957e+06	1.44396e+06	1.40093e+06	1.70307e+06	2.13269e+06	2.00693e+06	1.05769e+06	1.19961e+06	1.6731e+06	1.77731e+06	1821620	2.10594e+06	1.29439e+06	1.70276e+06	1.74731e+06	1.88614e+06
stearamide	Lipid	Fatty acid, amide	50	37487	GC/MS	2071	131	124-26-5;	C13846		135170	130128	69884.1	72802.8	144044	105644	129968	152971	137707	166868	71570.2	104183	137236	127862	112604	104001	141314	142567	97977.5	148709	348873	184819	70450.9	97547.5	157505	92054.3	144351	120438	103869	172248	122660	164782	146951	91435.8	79417.3	101807	175849	93754	310218
stearate (18:0)	Lipid	Long chain fatty acid	201	1358	LC/MS	5886	283.4	57-11-4;	C01530	HMDB00827	23031424	22479078	23828170	17399862	17058042	14352332	22968602	24856542	27002858	21337234	15860777	14163175	17910390	14164057	19851524	23656292	15524545	15884919	15666595	20554494	17675806	27311844	16634739	22391638	19250208	14525911	16730805	19075872	12591606	19671058	38872412	22292500	13102489	14999453	12119946	17333984	12438762	16284816	15645958
stearidonate (18:4n3)	Lipid	Long chain fatty acid	201	33969	LC/MS	5381	275.3	111174-40-4 ;	C16300	HMDB06547	389059	513198	357978	289672	450894	284692	182978	574296	547780	373688	522233	394874	626428	878863	915238	772757	320241	238245	305576	546926	266213	1.60772e+06	225736	450492	679337	643054	129397	382276	268528	477354	2.59998e+06	838783	258692	352092	353853	441897	265649	623791	364999
stearoyl sphingomyelin	Lipid	Sphingolipid	50	19503	GC/MS	2645	311.3	85187-10-6;85187-10-6 ;	C00550	HMDB01348	106957	141804	86836.2	62507.8	151036	105583	83791	120429	169989	133628	114722	119725	52960.2	102705	111051	131064	121706	154028		99826.8	65101.7	172677	82802	35435.1	79405.8	106617	108416	92983.4		47707.8		69518.4	54957.3	80608.3	97744.3	89656.9	124106	65097.4	131895
stearoylcarnitine	Lipid	Carnitine metabolism	200	34409	LC/MS	5300	428.4	18822-91-8;		HMDB00848	129976	214069	105088	186086	225843	170776	113125	106209	246636	166065	47651.2	102145	112755	183302	126241	272484		111344	61187.7	72103.1	129266	591806	213088	140541	225554	73531.1	52975.4	66565.2	80038.1	161648	424592	115059	72665	79444.4	86759.4	143946	72008.1	54917.9
succinate	Energy	Krebs cycle	50	1437	GC/MS	1348	247	110-15-6;	C00042	HMDB00254	392376	527950	710360	519770	722680	302888	252207	935316	910876	2.10535e+06	661970	893483	1483024	793924	433145	1.17444e+06	1.18421e+06	690034	628617	839614	380949	946949	655132	821486	887477	574720	1.43792e+06	870795	1.1788e+06	869155	767207	903099	2.20335e+06	379455	560375	572391	800835	1.45313e+06	981462
succinylcarnitine	Energy	Krebs cycle	200	37058	LC/MS	1401	262.1				73355	55137.5	35263.4	77745.4	79360.7	62528.3	70218	38398.8	48396.6	41648.8	92994.3	152970	97192.9	64705.9	58966.3	95272	61998.9	70404	149936	86378.2	202075	139462	107224	58855.2	90211.4	80752.5	60340	96444.1	93064.7	30749	84604.1	105665	16792.2	35334.4	169529	121937	107008	28461.1	79927.2
taurine	Amino acid	Cysteine, methionine, SAM, taurine metabolism	50	2125	GC/MS	1616.4	254.1	107-35-7;	C00245	HMDB00251	210702	343771	417225	395642	554330	154522	138794	129628	214097	361691	227575	674266	180841	198092	97010.5	144297	150661	106453	417756	240300	617650	958436	306107	128339	256862	177179	164540	464858	214312	146583	786951	166283	86964.4	227790	1.36092e+06	443732	349894	104619	107728
tauro-beta-muricholate	Lipid	Bile acid metabolism	201	33983	LC/MS	4763	514.4			HMDB00932	1.32988e+06	35728504	3.46187e+06	8122523	30300064	1.2738e+06	201019	854584	33132770	31778964	71134.2	9362383	71105.7	417837	6364042	55294884	1.08524e+06	693130	2832350	6.23407e+06	5.88152e+06	136225664	26700340	13691043	27477624	92708.6	11930113	3.08878e+06	70567.2	13079028	69894136	24655116	31616.3	2573879	42725.3	1.11698e+06	921949	1.35538e+06	3.37063e+06
taurochenodeoxycholate	Lipid	Bile acid metabolism	201	18494	LC/MS	5218	498.3	6009-98-9;	C05465	HMDB00951	62274.8	2.42483e+06	246088	704239	2.94804e+06	74705.8		43718.8	1.94382e+06	3415384	8620	848463	13530.5	63031.7	508692	7389437	89969.1	70111.9	373854	1.23791e+06	339847	14922897	1.97342e+06		2471704	19388.4	514901	231818		1.04421e+06	7750085		8484.9			129667	110173	79509.9	470863
taurocholate	Lipid	Bile acid metabolism	201	18497	LC/MS	5122	514.3	145-42-6;	C05122	HMDB00036	2.47007e+06	33732412	5561902	10972408	30409556	2.12495e+06	393690	1.64368e+06	24125454	28354226	156903	10943307	276446	1.02206e+06	5855800	46035372	1.50328e+06	2.1315e+06	5.3988e+06	11057332	7.78069e+06	115662864	26747656	15713300	28189066	248878	9218951	5.66716e+06	175735	14601089	69987424	20425498	126338	5294343	179946	1635014	1.53898e+06	2.77016e+06	5.50163e+06
taurodeoxycholate	Lipid	Bile acid metabolism	201	12261	LC/MS	5243	498.3	207737-97-1;	C05463	HMDB00896	86036.4	2.20811e+06	277150	452469	1722759	83481.6	36713.4	49503.5	1.34813e+06	2.28872e+06	15888.6	449580	23741.7	77344.7	265450	7.43333e+06	70052.7	123782	251342	710806	484616	4877085	2.44311e+06	735547	1.91932e+06	22212.7	550490	154252	16744.8	450362	5.67498e+06	1244413	24027.8	408436	28823.4	136584	79806.3	131415	207991
TDTEDKGEFLSEGGGV*	Peptide	Fibrinogen cleavage peptide	200	34303	LC/MS	3301	821.1				10179248	11451472	8.03115e+06	7.15361e+06	11256455	12131243	18954644	4630510	11153535	15066094	11595185	10549019	7.66293e+06	12429508	16038360	19646096	11014438	16516138	9341012	16222064	6.99473e+06	11495439	10479992	12434929	11865822	16376520	11829032	15294371	14430312	12928746	17481974	17621170	1.71202e+06	13511726	13401435	5887497	11251860	8179770	11928776
TDTEDKGEFLSEGGGVR*	Peptide	Fibrinogen cleavage peptide	200	34301	LC/MS	2880	600				5.05952e+06	8312525	5.60529e+06	10620710	6.46227e+06	9510605	14359221	15484744	14741058	8508676	7.61187e+06	6.98508e+06	7973944	6.78784e+06	6274972	468606	8573234	7.27872e+06	6.76388e+06	5.87454e+06	5.98109e+06	3977510	4.81757e+06	4.08372e+06	5868888	7572366	15262986	19659918	9186432	9099749		4441205	12894188	6193513	6257767	9765758	6.24389e+06	11494650	5747889
tetradecanedioate	Lipid	Fatty acid, dicarboxylate	201	35669	LC/MS	3970	257.2	821-38-5;		HMDB00872	24349.4	25060.2	29429.5	30773.2	32634.7	21343.3	16084.1	27938.3	33650.6	32958.5	23959.1	21543.8	26968.8	35924.3	29184.8	26726.6	27199.4	19961.9	18339	21724.2	20359.2	27914.6	25664.3	28400.2	33380.8	22600.9	22145.4	17265.2	23026.8	25513.7	23683.4	19523.3	17943.7	20325	18789.1	29306.4	18890.5	29948.7	23248.3
threonate	Cofactors and vitamins	Ascorbate and aldarate metabolism	50	27738	GC/MS	1560.7	292.1	70753-61-6;	C01620	HMDB00943	662011	585204	567918	191995	598604	507950	211194	618292	687228	714992	602388	550726	673545	648995	517727	785440	619707	894594	480091	792611	304084	304622	452341	650680	605507	779786	675864	772587	828395	911870	462003	847053	424510	632739	884796	326330	604092	578984	881466
threonine	Amino acid	Glycine, serine and threonine metabolism	50	1284	GC/MS	1412.3	218.1	72-19-5;	C00188	HMDB00167	3.23333e+06	2.8577e+06	2.89085e+06	3.24786e+06	1.79312e+06	1.27916e+06	3585602	1.84497e+06	1.31455e+06	2.95219e+06	3180387	4.3428e+06	3.52146e+06	1.91051e+06	1.98969e+06	1.06546e+06	2985339	2.03722e+06	4.0451e+06	3432399	3557159	4.14365e+06	3.00191e+06	1.97895e+06	1.90787e+06	1.44001e+06	2.71855e+06	3.40035e+06	3.19399e+06	1.46143e+06	3.23868e+06	1.23547e+06	1.99506e+06	3023900	6733695	3.09996e+06	3.94206e+06	1.58578e+06	2.33058e+06
thymidine	Nucleotide	Pyrimidine metabolism, thymine containing	200	2183	LC/MS	1976	242.9	50-89-5;	C00214	HMDB00273	94212.5	139393	137614	96058.7	120549	249724	214983	96111.6	274117	161136	107166	114172	141026	111529	123885	105391	73504.2	105785	83036.4	142506	90375.1	106505	102962	142923	134554	126429	188783	137784	93024.5	79174.8	105502	119665	118802	141446	160498	86187.9	174837	111916	100331
tigloylglycine	Amino acid	Valine, leucine and isoleucine metabolism	200	1598	LC/MS	2523	158.1	35842-45-6;		HMDB00959			62133.1		28569.1				93471.4	197888	46682.1	76061.3	78553	72647.4	29793.6	58317.2	90951.2	76061.3	51323.1	77631.5		32853.9		117637	49115.7	48847.9	77520.1		31002.6	114663			94140.1				47080.4	78322.9	124206
tiglyl carnitine	Amino acid	Valine, leucine and isoleucine metabolism	200	35428	LC/MS	2317	244.1	64191-86-2;		HMDB02366	70641.3	83246.5	47190.3	55657.1	60519.4	26082.4	111720	74357.9	58883	50628.2	39366.8	66650.1	70224.5	36159.5	31443	61722.1	43187.6	55435.9	83060.6	56909.2	109588	103759	64335.8	90771.5	80894.2	45428	66708.2	62041.4	47260.6	42317.4	57846.6	26329.9	34869	85299.1	129736	58214.2	59419.3	63840.4	77467.8
trans-4-hydroxyproline	Amino acid	Urea cycle; arginine-, proline-, metabolism	50	1366	GC/MS	1537	140	51-35-4;	C01157	HMDB00725	647260	1.38543e+06	869931	808393	903912	360327	646919	578029	724576	1.04811e+06	973644	1.41884e+06	928301	604633	580230	354871	1.26228e+06	571538	1.16403e+06	859536	1.12864e+06	2197614	927800	848306	798593	840165	737839	1.46931e+06	1.05537e+06	772332	1.66727e+06	367581	522605	1.00167e+06	2.04807e+06	890416	1.30039e+06	448713	748603
triethyleneglycol	Xenobiotics	Chemical	200	27743	LC/MS	1824	168.1	112-27-6;			1.67059e+06	1.21512e+06	1.13616e+06	2.33019e+06	1.26885e+06	1.60432e+06	1.54647e+06	903943	1.28763e+06	1.56848e+06	1.64847e+06	1.61046e+06	1.92729e+06	1.26218e+06	2030184	1.23838e+06	1.33225e+06	1.12379e+06	1.80107e+06	1.47151e+06	1263504	1.86464e+06	1.94506e+06	1.81678e+06	1.30264e+06	1.27017e+06	954156	846656	1.26342e+06	1.16972e+06	2.19566e+06	1.32619e+06	903702	1.17761e+06	1.06222e+06	1.19164e+06	1.23335e+06	1.15356e+06	1.00133e+06
tryptophan	Amino acid	Tryptophan metabolism	200	54	LC/MS	2445	205.1	73-22-3;	C00078	HMDB00929	32351988	30622580	31046882	34659604	19909392	21289312	27286796	23778552	16077354	19410732	25948618	35317712	30069042	26590834	24758800	24768928	32882986	27989086	26851512	32036144	32274504	22518158	29315700	27611648	23151398	24604534	37650072	32154548	26939184	21169828	21877664	27316622	29259636	37457088	37518352	25358392	34825212	24817422	30377392
tyrosine	Amino acid	Phenylalanine & tyrosine metabolism	200	1299	LC/MS	1516	182.1	60-18-4;	C00082	HMDB00158	10711709	9332942	9445062	13303595	6168960	8563071	9186667	8419760	8.3313e+06	9288148	10281421	13005934	12209831	7246202	9077592	11838800	12096471	10036056	11924129	12975048	9391786	7.38185e+06	13196321	10183086	10260039	7495693	14630496	11355894	7.73837e+06	8768854	11043236	10604238	12572841	13572337	16635342	9069128	15408906	9372236	10113011
undecanedioate	Lipid	Fatty acid, dicarboxylate	201	35671	LC/MS	2376	215.1	1852-04-6;		HMDB00888	30338.5	32594.4	41536.3	39869.3	37886.3	30588.6	36489.3	28350.3	28813.7	30435.2	27050.7	24453.1	31531.3	24035.6	30573.8	20656.7	29396.3	22955.3	27160.6	27103.6	40129.2	21903.8	26389.1	32765.7	22048.8	16921.7	29828.9	25506.5	24076.5	26333	22238.8	16459.9	30012.2	33756.9	28993.8	38685	33657.9	29701.5	30454.5
undecanoate (11:0)	Lipid	Medium chain fatty acid	201	12067	LC/MS	5207	185.2	334-48-5;		HMDB00947	51330.2	52072	36066.1	49108.5	51730.6	52506.5	42019.3	65214.2	55374.1	60534.9	43240.4	51675.6	46713.1	52268.6	49481.3	70845.9	41226.6	54121.6	50125.5	52091.4	34702.7	84703.8	33744.4	46544.2	70620.4	53848.4	48805.2	55860.5	50905.4	47629.8	87152.7	69064.5	47524.6	57699.4	41154.3	35144.2	44533.2	50895.7	48200.3
uracil	Nucleotide	Pyrimidine metabolism, uracil containing	50	605	GC/MS	1370.4	241	66-22-8;	C00106	HMDB00300	117818	102127	142137	79169.7	111503	67468.3	60419.5	124818	173754	445333	139692	190515	170253	187130	109577	141822	224475	140445	225422	282753	92227.7	273743	177430	159844	156506	120487	216059	155418	218098	310260	177646	170982	159907	138106	153703	153267	154792	186248	139344
urate	Nucleotide	Purine metabolism, urate metabolism	50	1604	GC/MS	1928	441.2	69-93-2;120K5305;	C00366	HMDB00289	956412	1.8214e+06	1.01987e+06	1.41447e+06	1.3751e+06	899388	1.23522e+06	1.88632e+06	2.18716e+06	3913163	1.26745e+06	1543476	2.31105e+06	1.77421e+06	837071	1.90734e+06	2.48756e+06	1.62689e+06	1.36025e+06	2.03593e+06	756506	1.79586e+06	1.20492e+06	2.1404e+06	1.81478e+06	1.26994e+06	2640475	1498441	1.80749e+06	2.55196e+06	1.45262e+06	1.84712e+06	4355243	1.1349e+06	983002	1.36915e+06	1.53603e+06	2880175	1.43291e+06
urea	Amino acid	Urea cycle; arginine-, proline-, metabolism	50	1670	GC/MS	1223.9	171	57-13-6;	C00086	HMDB00294	12443216	14488293	10767384	11026854	12215209	12188848	13619217	15662576	11101708	13824090	18382298	19997902	15875330	19154776	15242096	14693419	17871492	22995852	16976818	21256966	10637065	16088282	10477713	14463915	16463395	15017234	15602645	16530934	21327566	12254670	13620059	14677532	21748952	18387630	23344472	12542610	17525424	19837730	16896540
uridine	Nucleotide	Pyrimidine metabolism, uracil containing	201	606	LC/MS	1467	243.1	58-96-8;	C00299	HMDB00296	236719	228157	265118	244371	264020	197038	186683	255037	365670	468916	287285	275606	319238	275040	235112	305513	251615	252291	249965	277069	246469	268407	252842	319879	269879	279356	333588	283350	287280	289360	305764	331871	360667	233132	221462	233326	266589	343637	296560
urocanate	Amino acid	Histidine metabolism	200	607	LC/MS	1164	139.1	104-98-3;	C00785	HMDB00301	37073.9	35817.7	54508	53053.1	40177.4						90053.7	62613.7	19484		30672.9		34787.2	37060.7	15511.5	66401.5	76819.3	69700.7	79312.5	47746.6		52844	76763.1	60010.9		62555.8	46705.2	48184.5	51056	87204.9	125924	23243.1	64095.9	52948.6
valerate	Lipid	Short chain fatty acid	201	33443	LC/MS	1774	101.2	109-52-4;	C00803	HMDB00892	56836	53822.9	35572.7	76063.5	50480.5	57097	69172.6	40885.3	48541.3	48778.4	30283.2	34090.5	39940.9	33236.2	40876.7	23096.2	29983.2	20274.6	42279.5	37820.4	54768.5	27778.5	27719.2	37095.9	31236.3	23571.6	36529.2	34681.1	31665.1	27401.2	27315	24810.4	38671.1	42766.2	30462.7	39937	41714.7	39309.6	35336.1
valerylcarnitine	Lipid	Fatty acid metabolism	200	34406	LC/MS	2584	246.2			HMDB13128	64598.4	72744.9	144828	108624	121064	43548	37658.8	163022	135559	324767	92734.2	135738	171498	87112.5	73752.4	124356	235260	107165	125492	122385	94740	155791	106998	216578	118416	87901.4	272927	145753	165592	158970	103155	142432	293432	87679.1	79379.4	82035.2	134850	203085	117957
valerylglycine	Lipid	Fatty acid metabolism	201	36768	LC/MS	2117	158.1	24003-66-5;		HMDB00927	16632.1	18522.7	29977.2	32898.5	31853.2	11588.6		38174.6	57246.2	71737.4	44475.2	77291.4	82850.6	58650.7	28617.5	52690.2	103906	51780.3	51195.2	53275.6	17388.6	46359.2	48906.9	78907.7	54618	47053.1	89319.5	44397.4	45199.3	63876.4	34964.1	42465.7	105852	44751.7	31142.5	33786.9	59870.5	79803.6	75331
valine	Amino acid	Valine, leucine and isoleucine metabolism	200	1649	LC/MS	1040	118.1	72-18-4;	C00183	HMDB00883	31723818	28257848	29080654	31538070	21295302	25082408	31339750	30373760	20233342	26678636	30944592	37815920	28140088	24580198	25677906	27265602	32727734	30765622	31831132	34236656	32063126	25470352	33524490	31171330	24674658	24056732	44702748	37667776	31689832	24421186	26779426	29968056	33721800	40392580	41752252	23935134	34653256	30861438	29491782
xanthine	Nucleotide	Purine metabolism, (hypo)xanthine/inosine containing	50	3147	GC/MS	1889.9	353	69-89-6;	C00385	HMDB00292	630540	431073	484331	430019	827816	483972	501727	444935	692045	917248	457132	622760	679827	475764	433013	588156	485921	342392	528276	648508	494327	1125590	531005	617658	631461	497659	443163	543344	599730	831684	773675	606742	457190	282828	629603	519320	580330	540615	580908
xanthosine	Nucleotide	Purine metabolism, (hypo)xanthine/inosine containing	200	15136	LC/MS	1785	285	146-80-5;	C01762	HMDB00299	56866.7	58214.9	113625	70965.6	84214.8	27914.3	37630.3	39251.4	133567	251156	34056.1	89254.9	118724	45629.5	29497.1	107404	168707	25022.6	85600.1	52627.4	64381.3	128996	121595	100628	39667.9	35755.5	88172.8	115590	78192.3	115002	116699	60915	92554.6	38202.6	45350.2	66399.9	71608	95528.4	140923
xylitol	Carbohydrate	Nucleotide sugars, pentose metabolism	50	4966	GC/MS	1677.6	307.2	87-99-0;	C00379	HMDB00568		13779.3		6893.4	31862.2	11937.5	11496.8	22669.5	29150.8	16592.1	17291.1	27766.2	25312.3	14065.3	16840.8	18012.3	30136.2	12979.4	3986.9			28908	15761.3	15500	20337.6	19145	25575.4	29024.7	20279.4	29796.9		20275	19710	20888.5	23034.7	12735.8	44171.1	27380.4	25020.6
X - 01971_201			201	33032	LC/MS	3216	417.1				32860	141349	97965.1	113682	118134	136742	75908.8	130930	128231	213118	91939.1	75945.8	125550	117826	39228.5	366017	118976	127668	140915	99539.6	118668	612878	156012	121415	239619	117015	100891	136025	161272	76802.5	378989	234754	99982.1	15680.6	99506.2	91295.7	208660	67186.6	109106
X - 02029_201			201	32966	LC/MS	4810	512.3				110675	3.23829e+06	368983	625335	3782239	153430	10929.8	139950	2.68867e+06	3.81085e+06	24275.3	2.20726e+06	19081.4	83188.5	1.58945e+06	27400670	182745	186569	411151	1.81192e+06	679947	22024444	4.03273e+06	1.36056e+06	3.20179e+06		2.66847e+06	395598	7725.8	1665893	12255594	2.83808e+06	16422.3	828376	44568.1	481426	393889	645517	897247
X - 02249_201			201	32587	LC/MS	4025	267.2				13394.9	16994.3	8977.4	11033.9	9125.6	7326.6	6248.1	13702.8	9011.4	10513.6	16462.1	15297.4	15337	14987.6	22895.5	18081.8	22825.7	29500.1	23579.2	20010.3	12098.2	17242.2	19342.3	13440.6	9169.7	12234.5	13456.6	8879.4	12502.1	10673.3	10461.4	11071.1	22294.9	16882.7	25589.9	13757.4	16990.4	21705.5	14927.6
X - 03249_200			200	32653	LC/MS	1049	141.1				64129.3	74720.3	64022.2	32172.8	18288.7	60811.9	51156.3	52839.3	25072.8	58246	106139	127328	85899.2	77196.1	60542.6	55311.6	119240	104024	94771.9	98526.8	57225.4	47431.2	63977.3	76463.3	42288.8	41101.1	121551	71417.5	115620	24680.7	42002.1	53109.8	155340	110468	104857	34091.6	79975.2	79133.8	79750.6
X - 06132_201			201	32954	LC/MS	3655	321.1				568837	1.34091e+06	1395925	1.30596e+06	932691	1.96245e+06	1.09899e+06	1.67359e+06	1.82283e+06	2.00129e+06	1.51561e+06	1.04555e+06	1.53246e+06	1.35337e+06	425177	2705780	2.10078e+06	2450949	2.54664e+06	1.02627e+06	1.10531e+06	2792437	1.36309e+06	1.3932e+06	1421786	1.58461e+06	1.47983e+06	1.44668e+06	1.83895e+06	1.26444e+06	2.46638e+06	2.2741e+06	1.69366e+06	265145	1.51568e+06	1.35232e+06	2.63951e+06	1.80961e+06	1.91875e+06
X - 09789_201			201	32753	LC/MS	2613	153.1				391255	364696	563894	365061	267108	449032	588536	404822	225096	271037	535752	526443	426076	564033	451723	246838	460771	708673	494389	520573	420682	348518	399717	437917	394229	364331	497791	494101	664721	216396	222364	497134	449656	508337	785297	346723	490001	471203	430987
X - 10428			50	25598	GC/MS	1922	156					54242	37109.8				33898.6		42067.5	55315	34885.9	71313.8	89165.2	36989.7						45332.2		101366	51752.7		69848.6		46622.1	34271.6	56657.8	74802.3	73015.8		100466	59830.3		33595.5	97267.1	54242
X - 10445_200			200	32894	LC/MS	1939	250.1				157503	161833	425796	385081	303442	92157	48953	336641	631714	1.03403e+06	259892	496470	707459	488579	239498	565536	773723	322431	447176	483675	214396	430597	508666	827093	389882	371919	829891	263540	308866	650863	428203	545959	1.01771e+06	343394	190448	373743	356018	878992	584095
X - 10500			50	27256	GC/MS	1229.9	211				71809.5	90510.1	103840	85912.9	90537.7	65458.1	80966.1	114014	93533.4	109473	110958	94515.4	98642.6	119283	83250	54158.4	104934	90467.9	92887.1	95699.6	34288.8	107964	83195.9	90446.6	77970.2	78986.1	103051	98085.1	110676	101747	73880.2	86523.7	115618	76980.3	81176.2	79557.8	112621	69683	67380.9
X - 10510			50	27278	GC/MS	2470	297.2					77328.5	48206.7	84317.6			93618	86457.3	75929.4	95602.7		57757.9	67990.9	49169.5		71621.9	51299		62720.4	52633.2		74893.9	77420.7	92684	63804.4	79572.4	56008.1	67642.6	71031	56434.1	76566.7	75057.1	92557.6	46958.5	51847.7	46751.4	74419.4	75569.4	87682
X - 10609			50	27888	GC/MS	1961	348.2				11259.3	46851		9535.3	42642.7	31944.4	21177	76960.8	37416	48510.3	36879.2	32296.7	38114.5	41742	34470.5	61377	43583.8	40026.6	10167.5	50432.1		31759.4	18504.8	48265.4	36344.1	39203		56944.9	29058.8	52780.9	49369.2	49081.1	54308	25672.1	38309.5	16597.4	73840.7	75127.1	49385.1
X - 10747			50	30285	GC/MS	1174.9	204.1				15178.1	33804.5	7516.3		18718	26373	12484.6	54376.2	25173	31639.8	25851.3	26586.2	44498.6	14163.5	20051		39037.2	46176.4	8446.1	64153.5	19868.3	14161.7	15351.8	28443.9	27243.9	22065	47620.9		26586.2	32057.7		26823.8	42415.6	21820.3	38822.6		53552.7	20547.2	41521.3
X - 10810			50	30805	GC/MS	1710	232.1				117000	131547		152346	65979.6	155233	361293	182940	57001.8	111350	54602.2	28878.6	107960	190501	125374	213356	94264.7	260584	67886.4	136531	57733.4	163630		39510.6	117338	126934	133108	197480	167980	97598.8		258260	106293	95473	217894	114885	44709	164442	167674
X - 10830			50	31021	GC/MS	1798.6	224				40580.7	87990.1		43761.9	57455.2	54712	72441.2	50302.6	74255.3	27630		56075		11632.7		13792.3	13576	15379.4	19114.4	33625.9	50633.3	52492.9		9279.6	47681.4	33706.8		43777.1	37297	27009.6	40545.1	31509.4	20808.2	25630.1	42264.2	37328.4	48782.3	20138	34791.5
X - 10835			50	31041	GC/MS	1858.4	358.2					25396.4		24437.9	45264.7	21979.7	50762.1	26854.1	29702.2			13829.2				19520.9					18417	31739.7		8680			17954	16141.4	23736.5		42179.3	18680.8		14610.2	53213.6	27405.9	21278.2	13367
X - 10857			50	31297	GC/MS	1725.3	192				65152.4	46604	56809.7	27113.2	44064	16452.9	80692.6	62755.5	59381.5	67048.2	77973.1	66312.8	79994.4							92492.1	38290.3	73763.9	23599.8	69934.1	82482.7	68286.8	75487.1		17101.9		19159.8		91179.7	63247	102013	47555.6	89324.5
X - 10964			50	31618	GC/MS	2025	261.2				18984.7	46539.8			43616.5	31933.3		41208.8	39350	37559.9	44613.5	31176.2	51627	14330.7	17324.4	28395.9	48555.2	48991.8	10433.1	60826.3			21534.9	62294.7	40975.2	33407.5	50043.1	62722.3	43502.4	44276.5		41008.2	68757.6	61593.5	55930.6		38076.5	36430.3	42355.6
X - 11168			50	32362	GC/MS	2226	204.1				126526	162435		90370.9		246519		190954	146488	166450		121970			70809.3	278319	158032	100663		192739		54767.4		123431		101542	238022	168301	79067.2	167821	70200.5	138482	291792	165085	89461.5	49197	199904	121171	261104
X - 11173			50	32367	GC/MS	2210	204.1				140858	280840	79208.5	66544.9		345535		548552	259734	174020	133074	159913	192283	52328.6			175903	210606	46770.5	295791		65688.8		158440		278840	424954	471121	206475	321240	67595.9	386419	362736	183152	136926	106080	225291	138857	501450
X - 11175			50	32369	GC/MS	2149	204.1				316884	615459	218698	61005.8	372859	404354	72179.3	1.04503e+06	595410	907523	384731	265941		192295		884349	525191	527093	118520	1.13062e+06	204546	193364	447852	544230	393889	434256	1.251e+06	1.00481e+06	534480	621914	411362	789588	908495	599779	617057	152807	504436	535926	925636
X - 11204			200	32518	LC/MS	5263	229.2				6693324	6621859	5097180	5.80815e+06	6372322	6.86716e+06	7.81055e+06	8.3108e+06	8935098	6098721	6.73179e+06	6.07204e+06	6631989	7.77724e+06	8.05146e+06	9918748	5974171	9986049	5510873	7908242	5.50455e+06	7.85238e+06	5984590	6456722	8.26724e+06	7879061	7846150	9205946	7.27687e+06	8.15201e+06	9205436	9427261	7.50408e+06	6.22734e+06	8407976	5538992	5719445	7.94509e+06	8397822
X - 11315			200	32632	LC/MS	1210	130.2				57392.7	129072	81741.1	72508.8	62336.5	68291.2	79548.4	62825.1	77377.4	68468.9	89032.8	100324	95075.6	90380.5	88125.5	110822	101038	97178.2	103492	96076.2	54276.6	75786.3	89646.3	77258.6	76577.6	72242.8	80046.1	83403.9	85196.8	77481.8	79910.3	75959.3	105939	102337	93096.7	98580	87719.7	120940	85602.6
X - 11317			201	32634	LC/MS	5703	219.3				305334	238719	199768	250988	200130	322896	316075	305182	265313	152301	317677	263770	323424	331308	330781	211077	411843	321329	357403	412139	112052	274215	147317	226185	322528	258688	225692	434162	215637	338759	203615	305389	320374	346402	356342	306936	334094	367453	270219
X - 11327			200	32644	LC/MS	5176	269.2				375983	489176	362264	605726	336140	527090	502242	594855	626410	446600	378659	429479	502052	719512	497041	758636	643347	614389	434735	634689	464138	41660.5	386009	525627	607072	755267	605609	722062	621761	587490	596646	414841	540657	474342	736601	523789	288592	607136	542121
X - 11328			200	32645	LC/MS	5100	326.4
X - 11334			200	32651	LC/MS	982	259.1				62187.2	143469	107480	47568.2	83699.7	99076.7	67850.7	134761	71176	127745	213772	152478	206026	288999	223704	198127	259689	309509	246856	261600	99840.7	163744	132290	154989	149048	209890	210379	112250	233697	156810	151796	174916	152024	145344	155444	125433	180264	352076	175679
X - 11372			201	32689	LC/MS	5303	467.4				21505.9	35881	25887.4		16934.4	24649.6		27362.6		23797.2	28552.8		23278.3		17815.7	17217.6	28449.7	29837.9	36491.8	29959.1	22893.7	17052.5	26800.3	14792.3	20978.6	20272.7	28141	25570.1	22023.1	22364.2	15421.3	22876.8	51827.5	38225.9	22842.1	29329.2	37433.2	44972.1
X - 11400			200	32717	LC/MS	2855	828.2				2.56009e+06	1.51748e+06	2.42813e+06	1.64434e+06	1694244	2.18113e+06	2.59706e+06	812888	1.47036e+06	4.1221e+06	961978	2.84019e+06	1.25085e+06	1.73647e+06	1.74498e+06	1809843	871701	911071	3.03415e+06	1.63999e+06	2545003	1.22878e+06	2.14846e+06	2176139	1.5185e+06	1.91132e+06	2101724	1702749	2.06216e+06	3475737	844988	1.43102e+06	222504	1474510	2.91911e+06	2750501	1.85851e+06	582365	1.53735e+06
X - 11422			201	32739	LC/MS	884	151.1				306076	264500	303704	269004	348666	255931	244082	238624	376625	380828	259359	337228	299969	263845	264326	347037	282294	194874	297577	259764	363031	377043	357037	312767	297644	256315	259538	316070	302288	383750	375887	315034	189978	239129	304162	272763	300036	282225	372185
X - 11476			200	32793	LC/MS	4525	189.1				58013.6	49626.6	51329	79384.3	29841.7	49864.5	37156.7	68496.4	59960.4	58963.1	29527.3	40764.1	50819.6	38217.8	50231.8	49358.7		63700.1		62990.9	52920.1	45187.1	43214	81868.8			35592.6	70945	65782.4	54209	53916.6	51631.1	53382.8		70103.5				67285.9
X - 11509			201	32826	LC/MS	3347	226.1				98203.9	67354.5	89584.8	83166.4	79631.7	90544.9	75084.2	74130.9	70694.8	76744	79532.8	70482.8	87925.3	98117.7	85995.7	67060	58652.6	80445.6	79965.6	90913.6	90349.5	52898.1	72306.2	75625.5	78410.9	93217.6	69690.9	80649.4	96613.7	77465.5	56301.8	72930.8	77964.1	80363.1	93229.6	86870.3	82516.7	79883	87706.4
X - 11530			201	32847	LC/MS	4866	313.2				7192.4	14571.5	7659.4	12590.4	12311.3	18315.9	13544.8	7105.1	20521.2		5098.1	11454.5	6396.7	10968.9	5490.6	64223.9		7456.2	4937.2	15067.1	14262.2	19103.3	19795.4		14751.8	9939	7490.5	8810.9	12976.7	5561.4	35206.8	12539.3		6302.4	6775.3		4758.5	14333.9	7775.7
X - 11533			201	32850	LC/MS	4904	243.2				832622	911558	952994	879263	953391	892063	934071	957928	1.02743e+06	916019	877110	854369	865253	935446	1.02868e+06	1.43391e+06	892687	943378	856948	983926	926975	1169536	909931	977294	1.02515e+06	963812	938408	1.04762e+06	926070	968728	1.11704e+06	1060953	977431	871419	981043	829861	841243	1.11671e+06	990123
X - 11538			201	32855	LC/MS	4920	311.3				83593.6	104195	107548	83256.1	106101	59611.8	69744.3	105069	116972	129476	84710.3	98432.4	138410	124193	139372	80443	101638	79491.1	124948	122934	77549	104737	81933.6	110342	145226	132027	108171	93017.9	85271.3	106432	144552	125649	80101	109582	94678.9	91649.4	118564	116816	88298.9
X - 11542			200	32859	LC/MS	5247	245.2				4256519	5.25522e+06	3514325	4.81796e+06	4858868	3.71958e+06	4500901	4.7657e+06	5071447	4570555	3.81536e+06	4654062	5.63523e+06	4.37412e+06	4609091	5.96119e+06	3.9127e+06	4.50248e+06	3.52734e+06	4.09338e+06	4.08456e+06	2.92341e+06	4.09107e+06	4916082	5.28337e+06	3.66429e+06	3.54113e+06	3241151	4416599	4.82665e+06	5.16028e+06	4.10698e+06	3.35857e+06	3.92509e+06	4224581	3.9899e+06	3.10324e+06	4105536	3.66359e+06
X - 11550			201	32867	LC/MS	5130	250.2				21578.4	26987.5	22902.1	18797.6	21824	45984.3	37869	72095.4	31926.6	12946.2	42498.7	23110.7	29345.1	32109.6	45153.8	17724.2	30517.9	70747.7	24884.1	45699.7	26655.7	18418.4	18514.8	17967.4	21002.1	30381.6	30661.1	56779.9	37581.2	20174		60987.6	46278.8	30046.3	30449.7	21452.4	35404.2	42947.2	45324.5
X - 11593			201	32910	LC/MS	790	189.2				22108	23212.6	31383.2	13695.3	26273.6	14146.4	21995.1	27632.6	28325.9	36908.1	24503.4	27244.6	34568.7	31905.5	25781.3	28140.2	27948	25463.5	27063.2	32006.9	24162.1	29534.2	26974.2	38511.6	40611.6	32255.8	33549.5	23814.9	42483.7	30246.3	24146.6	33341.1	32529.9	20326.4	22159	21907.3	27402.6	40501.8	27233.7
X - 11640			201	32957	LC/MS	3776	377.1				5288.5	4261.5	6056.4		4338.1	9658.7		18142.3	19011.3	69444.5	16522.5	28696.2	21607.4	13693.4	11270.2	142947	18968.2	22705.5	40790.1	35924.2	6477.7	21602.8	8487.3	10814.7	14945.3	5453.1	16918.2	16478.7	27114.6	9473.3	66056.8	14261.5	18761.2	31704.9	16735.5	11979.5	43402.6	12684.1	16779.4
X - 11641			201	32958	LC/MS	3950	325.3				18707.8	19247.8	16194.2	24858.1	27541.7	24447.5	21215.2	19481.9	21969.3	21941.3	20212.7	29011.6	21261.8	27356	25328	14455.2	20109.9	14375	20526.8	24706.4	21241.4	20638.4	17488.5	33071.2	25417.2	15876.2	24706.1	23578.5	22082.6	18141.7	21922.8	13773.3	35654.4	28456.1	28870	16153.2	25051.7	17709.1	19574.5
X - 11647			201	32964	LC/MS	4832	498.3				27035.9	530954	53004.7	121013	534503	18509.7	8617.8	13291.2	305048	461423		117317	7191.5	9736.5	96334.3	1.29996e+06	28266.2	29104.2	59733	172918	93936.8	1.73667e+06	433584	185302	367911		110249	49559	3361.5	77550.7	1090775	185830		85400.1	5352.8	16101	42213.3	37257	97279.1
X - 11651			201	32968	LC/MS	5074	498.3				82826.5	1.39377e+06	234106	306650	2.58337e+06	90778.8	21922.5	54118.7	849144	1.92801e+06	15719.7	661226	50678.6		463787	5641267	101360	154557	231767	826556	533640	6538138	1.45536e+06	519208	1.73476e+06	12841	567233	198713	18967.3	288939	5413230	583740	15421.5	331449	55523.2	58300.5	305214	194598	596237
X - 11662_200			200	33269	LC/MS	3172	251.1				147046	135017	122791	176520	87192.4	108655	170824	125580	75339.8	97671.7	183253	191826	164407	197617	124502	108286	200195	168392	134411	89962.8	143847	115008	173817	138026	99814.1	104383	217924	116400	106400	57994.2	70459.3	94259.3	204260	184207	280964	105447	325318	187350	118670
X - 11687_200			200	33031	LC/MS	2182	384.1				88725.5	71187.4	191722	81256.9	68458.4	46350.3	32309.6	65843.1	47337.9	96063.2	145732	91636.7	66343.6	92634.6	73051.7	96167.2	82324.4	85820.8	102980	74638.8	94880.2	53091.4	80690.3	116180	96233.6	73552.8	81569.5	89808.4	95110.1	47874.4	50718.2	48350	51623.8	80800.6	103258	82299.9	92980.8	54552.2	91661.2
X - 11787			200	33132	LC/MS	1126	148.1				122980	216482	180689	182707	101158	203741	186973	229462	236281	199551	179377	134479	73293.2	149328	218508	136210	128870	205118	100018	154886	186980	246602	164343	169744	178122	253130	197369	254052	171622	185394	150744	259634	158520	158776	152306	116200	122335	189688	211226
X - 11835_200			200	33180	LC/MS	2848	338				74277.9	85584.8	134639	122085	141499	27630.6	94303.2	170330		153734	93680.8	66503.3	116041	130602	54785.8	135215	194331	243687	116650	49225	76974.4	93457.7	53742.7	93201.9	149594	113934	93201.9	113960	83197.5	98773.1	90146.6	27914.3	60716.4	80497.2	98023.1	75875.9	90493.4		55660.4
X - 11853			201	33198	LC/MS	3602	187.1				7664.1	10054.7	9889.3	5233.8	9262.8	10207	11684.3	11307.6	11237.4	6921.1	10115.3		11336.8		12473.1		12316.2	12513.3	4794.6	12590.9		11247.5	10223.1	10832		9883.9	13712.7	10207	11669.5		9484.6	13748.4	5741.5	8946.1	9896.8	8622.5	8140.3	12369.2	11269.7
X - 11861			201	33206	LC/MS	4617	229.2				40591.6	44518.7	45294.8	35826	38788.7	42459	42867.6	52277.7	51122.4	40706.8	47918.4	41441.8	44506.3	54653.5	51067.8	55071.7	39928.6	49257.9	44017.4	47779.1	39683.2	72764.8	39254.1	45563.4	40201.9	49325.4	40325.6	53659.6	43467.5	41015.8	58508.1	56622.6	44961.5	39017.9	66966.3	34025.8	40746	44029.9	52497
X - 11875			201	33220	LC/MS	5272	381.3				1.01887e+06	977330	997887	1.17596e+06	1.10882e+06	1.07475e+06	1.0802e+06	1092525	1.05136e+06	999221	1.13687e+06	1181018	1.22726e+06	1112643	1.27824e+06	769384	1.13373e+06	1.00801e+06	1.24622e+06	1225251	1.2166e+06	1.17728e+06	1.0039e+06	962891	937854	663306	975165	1.10196e+06	969152	880758	1503859	852810	1.08964e+06	1265046	1.47995e+06	1.02354e+06	949083	1.18164e+06	1.05362e+06
X - 11905			201	33250	LC/MS	4401	283.2				14095.3	16325.3	19190.4	15828.1	18446	11705.1	10846.2	18742.6	19695.5	22695.1	13549.3	11086.1	14638.4	21746.4	18710.1	13057.5	10547.5	9062.8	9624	13046.5	13873.1	19361.8	18152.1	14302.9	27634.5	21491.1	14219.4	9174.5	13217.9	13265	17689.8	16087.8	10062	9534	9134.7	14139.4	14175.2	19463.3	10560.8
X - 12027			201	33378	LC/MS	2730	242.1					5481.3		5610.9	5608.5		5926.7	7010.6		18098.2				6088.2		6184.2	6184.2	7330.6	10548.1					12746.3	5894.9	11008.3		5409.5		9902.4			6161.8						9017.5
X - 12028			201	33379	LC/MS	895	231.1				17032.9		15536.8		8768.3	17022.5	9607.8	8408.7	20205.9	18860.5	11290		17474	21641.9	9932.5	12271.1	12648			13811.6	14119.1	8160.4	17504.6		12648		10020.7	15961.3	16926	10589.1	13075.9	15710.2	8761.5	26128.2	8828.3			9780.6	11878.2
X - 12040			201	33391	LC/MS	942	259				25373.5	9954.2	18182.7		11858.9	19403.3	30202.1	20184	6283.7	8806.4	25440.4	21243.4	18563.9	20861.5	16096	9321.5	38214.2	34653.6		21466.9	12980.5		16837.9	19719	11274.5	9864.7	24498.3	14183.9	26354.5		9957.4	13452.4	28078.4	21889.7	25418.2	9971.1	28168.6	16314.4	20812
X - 12051			200	33403	LC/MS	5739	456.4				41612368	38172448	27936658	42901536	39167756	38093756	44332768	37319012	49396864	27302336	35230712	34883056	45070140	37163528	52714956	33647756	42100788	41160016	30518058	38016948	36091200	46566340	29718878	25924014	32968392	36502700	18842912	30388922	29666012	47669288	70000688	30030400	22868038	29813050	54930032	42489356	25767840	38074340	33903240
X - 12095_200			200	33510	LC/MS	1638	153.1				122182	112928	85958.5	114738	91118.4	102544	74277.1	166699	163610	171178	104435	132838	118994	142787	102364	158033	91965.8	59131.4	62651.7	113316	89546.6	169224	114128	157792	116191	89814.3	144656	118172	114428	117214	123297	95437.8	99701.3	89927.3	85418.1	118019	54804.1	135289	111589
X - 12100			200	33515	LC/MS	1793	221.1				123255	81121.9	128925	117915	72978.8	54304.2	70188.1	66039.7	56172.1	33233.8	103228	115221	76126.8	76495.7	68517.1	79238.1	62209.2	77912.9	74820	89493.3	107790	91993.3	103684	73598.6	44189.7	43067	78563.8	101973	92163.4	53478.2	65224.6	69035.5	54896.7	100597	137845	115126	119544	42099.6	79981.1
X - 12104			200	33519	LC/MS	1755	271.1				38164.6	65286.9	58960.2	49520.3	55865.5	45073.1		49300.8	51813.4	64885.7	67202	96375.4	85828.4	85012	86214.3	72852.8	98520.3	67102	89919.2	55886.6	59653.4	44012.9	48191.6	78062.8	48344.6	53504.7	60359.6	55177.2	46872.6	53654	62593.6	60006.5	70751.6	43132.2	34536.5	75421.8	57546.4	113392	96483.2
X - 12124			200	33539	LC/MS	1442	469.1				29211.8	67602.2	41251.6	45810.2	31012.6		43187	42197.9	45589.4	58557.2	56215.8	48428.9	57141.6	56350.4	44723.7	54412.8	79479.6	47650.4	57109.7	54696.8	16793.5	55267.2	62220.2	47262.5	32559.3	44531.7	59377.1	40329.4	35790.7	34348.1	45518.3	49732	92482.6	68214.3	76302	46211.8	84265.9	59635.9	70618.5
X - 12142			200	33558	LC/MS	1949	297.2				296462	344129	361748	229153	136216	361643	456667	369813	204027	216730	534812	425581	278852	265955	382116	235191	371110	620707	461106	398831	279736	288927	408937	360451	251558	210752	372484	378796	671058	202743	202732	372283	408618	438026	596664	184341	422629	253035	409160
X - 12182			201	33603	LC/MS	2789	208.2					34831.4	2874.5	10788.6	21098				24803.5	14719.3						20739.4					3529.1	278347	21859.2	17033.9	21656.7						60084.9	14961.4
X - 12184			201	33605	LC/MS	3645	337.1				89291.9	349336	210572	212022	805448	16612.6	23834.9	38887.9	140980	212989	6298	109040	22350.6	79951.8	81124	159056	19810.8	27160.9	18665.6	117675	241535	1.24127e+06	783607	192659	943868	75513.3	47939.2	31429.3	16589.9	59368.7	1.53321e+06	69694.5	21276.8	36290.2	15185.6	77880.3	9298.3	15639.5	32308.9
X - 12185			201	33606	LC/MS	3520	337.1				37304.5	146753	75031.4	131540	168882	20778.4	13771.7	27331.3	33808.7	46607.9	9554.8	37641.6	23708.5	40710	43697.1	57088.7	23051.9	29659	22854.6	36731.6	86960.3	444631	186687	100238	223896	75959.6	23491.7	32581.8	22818	26231.6	292471	58965.1	23215.2	17581.9	16714.5	143146	17547.7	17513.9	31872.4
X - 12187			200	33608	LC/MS	1505	271.2				56384.3	64189.3	67594.6	44060.2	51029.8	72397.1	62883	62332.3	45214.1	63048.2	89342.9	85997.3	97600.9	103957	116051	63092	80994.8	136944	92812.6	79379.5	49713	79117.4	50531.3	80631.1	92402.1	77249.2	93045.7	80346.1	146607	75766.8	61673.4	108866	73884.7	72007.3	82981.1	54410.7	70571.4	119873	75647.6
X - 12189			201	33610	LC/MS	1249	273.1				15411.6	22885.8	21540.8	15887.8	17030.7	10955.8	15678.3	13012	10642.8	31005.8	15023.5	29836.6	13590.2	19355.5	10628.7	33242.9	28063.3	23200.4	22378.6	30465.8	15731.2	78236.4	29281.3	25800.5	21860.7	11928.5	52807.5	25492.9	31168.6	11326.1	35522.9	25165.6	27427.6	24258.8	20193.3	9826.8	28247.7	13714.9	17172
X - 12191			200	33612	LC/MS	1505	267.2				41416.9	63033.4	55144.7	48680.3	39001.5	72739.1	44615.3	67582.6	65685.8	64082.3	77370.5	54987.6	54312.8	80257.9	62689.9	37415.2	62410.9	91387.6	73139.7	74953.6	48329.9	60844.4	30345.1	60739.2	62754.4	59784.3	82668.1	80700.2	76260.2	63286.1	33087.9	81995.1	66281.8	79577.7	49447.8	37875.7	108974	48666.6	50718.5
X - 12195			201	33616	LC/MS	3369	333				302241	219990	344820	307287	146171	267805	247856	259378	155100	250092	244832	579771	183392	316924	617062	548127	362477	247846	270707	494884	290018	684430	427391	366258	370877	174018	419131	341940	369334	113350	682734	345434	246766	586194	304213	157343	496777	269495	256188
X - 12212			201	33633	LC/MS	3607	229.1				9384.3	8368	13171.5	14009.1	14445.3	26635.8	17637.5	25834.5	17182.9	33026.5	33387.2	32841.1	44914.3	38085.5	16732.8	49898.5	29471.6	48378.8	47945.8	37619.1	11365.4	16223.2	11794.7	10282.5	24886.7	13379.9	13230.4	40719.2	26156.9	27375.5	24103.3	23345.6	23480.2	38668.5	49376.7	21543.8	34268.3	23379.5	32092.9
X - 12236			201	33658	LC/MS	1321	245.1				223189	155280	188303	108853	238687	79235	228568	195545	309912	448507	319075	277083	270960	65384.7	13370.8	27096.1	35801.8	33588.1	30587.1	330369	125525	231823	100583	395512	294280	307384	271577	50742.3	15611.9	32282.4	29701.8	24826.6	209492	341461	198912	261533	370726	11618.5	32232.3
X - 12253			201	33675	LC/MS	1703	188.1				35139	40609.4	49801.6	43973.4	32112.2	47850	52902.9	63386.4	31959.2	55486.3	37312.7	58860.1	56453.4	123623	60076.9	44744.1	68009.4	88025.3	64384.3	43670.7	72667.3	55894.1	53985.8	56504.5	78198.1	52400.7	49343.8	92156	86914.3	25364.5	59374.6	80406.8	58911.2	84366.5	105589	49806.6	84815.7	80572.9	69084.9
X - 12254			201	33676	LC/MS	2604	240				6357.3	8804.9	13336.3	12017.1	9958.7		6947.5	9393.7		17183.6	6487.7	5745.3	8606.1	11153.2		18538.8	16647.4	18636.8	10798.7		4392.1	5568.7	4390.2	8865.6	11198.3	6163.5	9003.7	8773.7	4212.9	14747.8	9577.2		6910.8	8815.1	6307	4690.4	7857.3		9022.8
X - 12275			200	33697	LC/MS	2226	311.2					60751.4	28356.6	26150.2	50163.8		18196.9	30714.9	40583.3	108018	57280.1	47994.3	29159.5	79593.3	56877.3	212072	55044.2	59417.1	93732.6	63053.1	24054.5	294436	46320.9	70672.4	96598.9	56877.3	44200.3	67976.4	63083.8	39790.1	164455	60878.1	37415	52259.2		43121.7	79736.2	52816.3	69127
X - 12279			200	33701	LC/MS	3468	447					108060	66767.9		87751.1	40243.4	56184.3	42272	46376.8	91459.7	52928.5	68046.9	50477.8	96858.3	149941	206533	42271.6	24912.4	81593.1	78266.1	38775.3	382919	125146	67842.6	91950.7	25293.2	64568.8	58508.5	59169.1	29974.5	286748	69662.2	43209.3	59829.7	48371.6		83505.4	30996.9	48497.8
X - 12295			201	33717	LC/MS	3743	351.1				10872.9	25306.6	28744	27291.1	32646.9	18101.4	7766	18501.4	16007.2	23739.7	15928.1	13474.4	16465	18568	8475.6	85345.8	19825	29012.1	21951.5	15755.7	19913.8	130514	45865.4	24264.6	60359	28920.1	13266.3	12418.9	12635.9	7520	51938.1	16445.7	23781.9		19736.2	19182	36543.8	26284.1	23352.9
X - 12306			201	33728	LC/MS	2364	247.1				13621.7	5933.2	10005.6	5778.2	8528.4	19337.9	10152.8	17210.8	14359.3	16102.4	25737.7	25998.9	23126.4	26653.3	13009.1	25289.9	9202	19230.3	30009.7	27809.5	15981.2	18196	7473.8	9833.6	15342.8	7659.6	9117.5	36414.9	54325.1	15721	17777.9	13149.9		16403.1	9056.8	16241.5	23894.7	7151.4	19768
X - 12339			200	33764	LC/MS	1055	174.1				49423.9	62156.4	70263.6		50668.4	53688.5	62642.2	49664.5	60178	52989.1	136296	124919	57964.2	129355	70422.6	53815.9	115000	104729	109285	82871.9	51770.2	52309.4	49738.8	59335.6	62609.5	56181.5	96348.4	61472	96517.1	66436.5	37952.7	89074	103893	109420	107616	51382.7	111960	86855.4	112021
X - 12450			201	33892	LC/MS	5397	251.4				410002	465474	305729	346208	444989	287655	211784	513493	1.17852e+06	470579	384414	355511	507782	1.21928e+06	554017	791702	219035		183912	410954	145578	1.80436e+06	94649.8	447320	557175	860792		373636	127867	565713	1.31056e+06	1.18366e+06	135885	354970	164062	699436	232716	506365	335521
X - 12465			200	33910	LC/MS	1475	248.2				262644	200836	281828	342668	425689	85955.8	98159	150721	258738	452341	135942	195460	229678	223836	125424	345055	257132		324545	167475	225905	370069	130903	288408	246164	222864	162332	240664	373114	195091	197775	235521	230337	199339	181625	218797	168827	240772	293979
X - 12505			200	34031	LC/MS	1848	406.8				12202	33333.8	28821.5	38261.6	21259.7	41402.5	66951.1	53670.3	101002	2.95314e+06	67088.7	33135.2	82346		66951.1	73470.5	35447	38224.2	43000.4		25010.1	22337	94514.1	74299.5	54413.8	26707.9	118813	128723	20621.4	111976	27556.9	280263	190701	112726	198653	71890.3	27759.1	88178.4	170903
X - 12510			200	34040	LC/MS	3343	160.2				90291.5	103194	114381	133556	174211	98234.7	112271	103568	116934	135013	77979.4	110212	54963.1	110056	123746	98009.9	59593.4	77148.1	49789.1	133614	61607	118925	113073	79645.8	119151	68604.8	102610	89102.9	112304	118252	126520	81320.7		90247		103942	112710		51292
X - 12511_201			201	34524	LC/MS	3937	200.2				9863.2	21427.5	24773.3	36936.8	44778.2	15900	42573.2	26428.1	33964.6	60182.2	18572.7	22831.1	20057.3	20402	25911.1	20877.3	28395.9	22099.6	22239.6	25982.7	11635.9	20165.5	21018	24272.9	30611.4	18650.6	22971	18072.6	20022.3	16737.3	29357.8	23380.3	24055.4	15630.3	18211.9	25602.9	30701.1	24081.3	20874.6
X - 12537			50	34100	GC/MS	1371	238.1				200704	139105	245630	188805	149894	59145.2	81084.3	54365	99648.4	64513.8	108281	61277.3	129083	150544	99314	46102.8	253100	73334.4	191359	150710	248665	167476	117087	262032	42093	57440.8	56548.2	91889.4	105280	116510	311771	100530	118790	108857	86220.5	181295	171480	143942	40383.5
X - 12610			200	34204	LC/MS	1771	655.1				64972.4	89139.1	117052	91524.5	117180	61713	64999.2	82041.9	113187	182030	74365.2	138893	77367.2	74926.5	69333.2	146154	137580	82489.6	101108	95617	51429.4	191254	153332	92981	94851.4	77210.4	85503.6	115279	78540.3	83758.2	144780	90426.6	154891	87995.2	156720	137031	150026	89654.2	136416
X - 12627			201	34221	LC/MS	5732	357.4				69472.7	118175	95980.6	88800.8	98411.6	60216	74848	84708.4	131019	120809	69610.4	64289.3	83861.7	81996.5	116827	150607	105551	42644.9	53719.5	92770.4	77974.3	357366	66020.8	115757	78870.1	58688.8	74493.5	37859.9	53010.9	171628	663571	85712.8	45206.8	50510.3	46181.1	72487.9	56244.2	80413.5	48079
X - 12631			201	34225	LC/MS	4990	498.4				82260.3	1.87583e+06	206734	433692	1.94299e+06	68598.8	18062.2	37373.1	1.4966e+06	1.76577e+06	9507	548912	10009.2	39612.2	410020	4.38111e+06	50657.4	40512.2	261793	652752	330421	7126571	1565514	632126	2.09417e+06	17703	569931	143970	5257.1	591345	6419558	1.05035e+06	10559.7	215150	5808.6	102808	44117.3	102253	215976
X - 12644			201	34244	LC/MS	5650	524.3				491701	782017	861861	754974	695763	524715	542107	988730	883640	799483	656315	521405	668470	612430	847247	954482	2911380	567423	533628	709266	814699	908776	770064	739070	642088	608618	483519	677196	411834	3.3731e+06	776272	721460	426570	450268	497594	647589	567584	641069	506677
X - 12645			201	34245	LC/MS	5600	524.3				77005.8	136000	239505	156275	83838.8	66945.5	106231	162609	179446	203692	147634	103169	126060	102733	205765	202693	744976	82315.4	113504	114426	188513	221970	267261	123311	96724.5	79290.5	69316	122813	68305.9	1.41295e+06	290865	100253	54542.3	83435.2	105350	167658	117673	110953	67819.7
X - 12649			201	34252	LC/MS	5253	966.6				3.68858e+06	5398184	4241151	4268183	4.06275e+06	4.15937e+06	4.21253e+06	4.67321e+06	4.87832e+06	3587927	4545329	3.83883e+06	3.99729e+06	4.95201e+06	3.82311e+06	4.80395e+06	5188689	4.25242e+06	4.2213e+06	4374559	3.81663e+06	3.89664e+06	4591164	4.29204e+06	4397729	4.72767e+06	4454319	5457385	4327013	3.63175e+06	2.8815e+06	4.86807e+06	4.433e+06	3.91003e+06	4.35738e+06	4.39235e+06	4.83704e+06	5005746	3.95256e+06
X - 12660			200	34265	LC/MS	5667	442.2				1.97102e+06	2.00161e+06	1.54094e+06	1.76806e+06	2508852	1.597e+06	1950550	1.85888e+06	2.22765e+06	1.32149e+06	2.70073e+06	2.96039e+06	2.81981e+06	2.88842e+06	3375490	1.82112e+06	1729322	2.46087e+06	1890944	2669895	2.36895e+06	2593583	1.14173e+06	1.16976e+06	1.51371e+06	1.95714e+06	992202	1.90558e+06	1.85105e+06	2.15428e+06	5325660	2.14271e+06	1.18918e+06	2.2743e+06	4605184	2.18169e+06	1.9506e+06	2173300	1.6953e+06
X - 12776			201	34453	LC/MS	665	119.1				250948	287488	242383	207767	249988	282208	342365	258835	294374	291525	292969	379105	284979	241780	272489	297716	248280	441467	227820	273648	346041	263246	267308	265610	267337	285683	365107	282004	262016	423025	257608	284516	278106	276588	338981	222074	266779	323978	333004
X - 12786			50	34469	GC/MS	1578	216.1				117160	180704	59032.1	82238.2	82143.3	118187	65212.5	241698	130253	70332.4	140294	60643.6	99661.9	140253	139132	75350.9	138379	194568	89510	129934	37570.5	51782.4	59083.6	112266	129905	167498	209742	241408	154868	119718	92656	199335	228065	137033	91262.4	34419.4	87767.9	126176	115629
X - 12855			200	34539	LC/MS	1404	248.2				416903	209318	230130	341053	369738	160105	129307	192860	223612	225659	149890	513195	410761	236388	210026	451424	190465	143859	698846	181473	710278	839012	426302	292862	419018	367824	336718	466373	353643	187158	297197	365022	77787.9	139126	399195	461661	367909	226277	221224
X - 12953			200	34637	LC/MS	1536	388.2				152534	138614	220582	165855	211773	93141.3	123763	191121	156193	361459	115779	227684	149879	125528	113297	331500	184743	100513	113284	150194	105201	288919	281857	252344	199214	105718	170627	204399	189157	246724	183105	158691	137369		191690	213850	113971	161083	223262
X - 12991			50	34675	GC/MS	1709	146					402676			1.43457e+06							6495781										9102459						4.09553e+06			2.50089e+06				2.74976e+06	313607	205365
X - 12992			200	34676	LC/MS	1480	429				136338	189415	274260	179084	239019	147315	88945.2	172793	587906	742313	171192	261566	193603	205805	157084	365820	197383	179123	163429	199534	212592	446112	237728	303877	316530	282327	284414	304102	273435	384037	310176	351563	260739	99511.8	179341	244515	180216	252568	274074
X - 13005			201	34690	LC/MS	3519	197.1				32679.2	19568	33349.6	21346.6	17190.3	16510.8	19795	14322.6	27332.3	21465.7	22372.2	20129.6	21935	24892.1	25985.4	14499.1	16340.8	21560.8	20508.1	22366.8	23800.9	14601.8	17995.3	24038.7	12948	18915.7	11490.4	15279.8	22088.4	27349.2	14910.9	16130.9	10200	17775.7	27443.3	31258.5	22913.6	15102.7	27257.9
X - 13007			201	34692	LC/MS	4584	329.3				26139.1		13802	26031.7	15853.6	23120.2	18472.4			18969.6	17975.2	25050.9	25879.5	18381.4	27099	29542.1	27786.8	14442.4	24741.7	25061.2	12621.6	34086.5	32786	21300.9	14057				11290.4	13489.2	27243				9296.3	16674.1			6521.1
X - 13134			201	34826	LC/MS	6153	436.4				347497	200305	160719	201300	167468	215913	751139	116504	183731	356423	163386	177743	100271	133299	271973	297413	171579	287267	293598	225024	131122	326692	409131	220832	176207	163681	206419	279346	172458	289046	220322	157867	62339.9	146243	223371	288991	211330	94296.8	145140
X - 13215			201	34912	LC/MS	5179	149.2				7878.4		6947.3	6549.3	7433.8	4595.5	7059.3	7532.8	10029.8	4363.9	19336.6		19691.1	9223.3	8028.7	7426.1	9609.8	13236.9	11959.5	14609.7		12819.9	10390.9		14620.2	5317.9	7484.7	10895	11807.6		10977.3	10810	17566.3	10711	9609.8		7237.1	12047.1	6510.4
X - 13257			50	34955	GC/MS	2196	204.1				154548	373012	74634.8	27865.3	255097	254913		493297	450501	311670	145341	95329.6	203483	164462		345652	175829	302198	62615.1	284610	75338.1	70388.9		256731	261876	325088	410150	549114	264023	505849		411251	388208	257777	146518	72801.2	236545	256731	482220
X - 13354			201	35054	LC/MS	4023	329.1						5260.2		5134.9	5645.3	4570	7770.6			7928.1		5678.5	14362.9	5936.2	4794.8		5750.6		5776.3	10497.8		5188.5	7858.8	8313.4		4126	4683.9			6160.9		8827.4	3782	8295.7	3301.7	11659.2	5170.3
X - 13494			50	35268	GC/MS	1663	218.2					53161.6	30035.6	31573.4	28136.8		31600.1	33624.4	36880.6	56610.7	41989.8	42357.5	57961.6	35189.4	32002		65472.7		44824.5	47477.2	29498.9	57236.6		23476.5		39282	46584.2	37233	45343.9	53074.3		39558.8	60071	22431.6	36574.2		51521.7	35828.5	39559.8
X - 13496			50	35270	GC/MS	2103.4	372.2				45858	124305	71143.3	77417	134361	68657.1	75483.7	94164.2	100190	152288	72140.6	84468.7	73879.2	64582.2	44575.7	161558	87957.1	106659	70509.5	106341	79991	187905	97789.4	87481.7	122373	94414.1	114935	96014.4	83672.5	75233.1	240496	175121	81008.5	67132.3	104667	105279	63770.3	77979.5	89879.6
X - 13497			50	35271	GC/MS	1596	211				1.0676e+06	1.1572e+06	939993	700878	506862	1118602	1.37572e+06	551778	1.01602e+06	1.30209e+06	1.02945e+06	1.16872e+06	1.2635e+06	968134	610908	576783	586448	1.12395e+06	567091	1.10862e+06	164115	1.67786e+06	712657	546914	1.02287e+06	1036303	1.08966e+06	693406	494974	1.20832e+06	1.08276e+06	1.04524e+06	865417	997421	1.85154e+06	1.08837e+06	1.29736e+06	599504	528422
X - 13560			201	35338	LC/MS	5220	367.3				200865	123422	117644	186166	180362	159856			156787	182791				145252	152632	80358.9		123780	193595	207826		143356	72917.8			85727.9	164014	164500	149715		228215				175974		110303	125130	173952
X - 13619			50	35397	GC/MS	1216	188.1				307724	252015	97487.8	158810	154648	430894	623791	441374	346567	225539	167678	96132.1	236594	245229	232387	193081	172184	347002	165444	293658	152231	192228	85839.3	167140	263762	256069	346571	223752	304797	345594	112961	624377	468924	190435	127615	219440	218056	285268	429417
X - 13846			201	35741	LC/MS	1412	301				8163.3	8593	8618.3	5619.3		8368.6	9685.1	12605.9			11010.1	12518.6	10431	15713.1	9529.7	7665.7	23819.6	23490.2	12590.8	12404.6	9314.2		11594.7	8915.3	7808	4499.1	18351.1	25835.8	17616.4	3522	11217.3	9708.7	22861.6	21676.5	47104.3	9405.4	32107.8	10036.3	19154.1
X - 13859			201	35754	LC/MS	721	286.1				408196	533866	645050	471134	864747	484463	273098	547455	635302	803102	403540	622107	480712	323795	432745	491746	362494	303735	417765	463820	881254	783950	694227	605380	627304	296764	524084	609973	453930	481963	678214	324507	272240	331986	1.12565e+06	720017	535858	401895	732437
X - 13865			201	35760	LC/MS	2343	201.1				7556.1	10407.8	16030.9	9982	9337	7544	8612.7	9228.5	8341.5	12622.9	10510.3	13035.6	8477.8	17609.3	11332.4	13872.8	13637.8	12520.2	9343.1	11654.3	6628	9995.1	12215.9	10864.7	9740.9	10559.1	15056.6	11308.8	9892.6	9137.1	10797.4	13825	7785.9	10561.5	8747	7613.6	13219.1	12468.2	9213.2
X - 13879			201	35774	LC/MS	2028	243.1				25365.1	12285.3	21727.4	23522.7	14197	23177.9	22444.6	12596.9	11875.8	19326.6	13048.1	16292.4	25581.1	13538.5	14500	9470.1	19520.7	9601.8	17201.2		28789.8	12409.4	19530.3	16176	10931.2	10895.2	10706.5	8806	10557.2	15484.1	18449.6	8790.4	10227.8	14731.6	13180.8	21057.2	13860	18812.4	10774.1
X - 14588			201	36515	LC/MS	648	151				32343.2	40436.9	38231.2	31297.7	40110.6	42668.6	42150.2	40831.7	55049.1	45176.4	62048.3	58283.8	53444.7	54375.1	45417.9	47514.3	41970	63566.7	42643.1	42920.3	35892.6	42175.9	42521.4	46154.7	52356.6	44607.6	42740.9	43646.5	50384.5	46447	34759.7	52745.1	50241.4	38734	57660.3	33485.1	55807.2	43077.7	67427.6
X - 14603			200	36530	LC/MS	877	365.1				45750.9	38585.2	81190.9	73699.3		37937.8	59968.1		26514.4	16406.4	203228	60986.2	31558.4	113729	37330.2	53915.7	93810.6	43189.2	91102.5	91557.7	81220.8	39042.2	63017.4	120609		24751.7	82915.2	55694.1	59430.5	50072.1	46805.2	70106.9	58444.9	78972.7	67600.5	41496.7	95139.3	39325.8	53132.6
X - 14808			200	36743	LC/MS	1575	221.1				114308	82173.4	91753.9	100889	59455.6	94988.7	49044.9	78420.5	54777.7	44338.2	61187.5	108468	96206.4	68477.1	76096.2	77528.9	54829	73895.9	85667	110972	147778	60983.1	74259.2	58826.2	74557.7	47159.2	123402	87981.8	80927	85600.6	76336.7	76122.3	56603.1	79827.1	123923	106917	109710	69034.5	63616.4
X - 15011			200	37049	LC/MS	1520	248.1					91518.6				68956.6	37863.5	61024.9	96439.9		144386	109627	155090		164816	107690	128943	177665	201182	145030	69188	92065.6	84728.6		83662.6	104714	91918.6	110263		108494	90767.6	138492	128928	93518.3	109297	105064	96103.8	214647	114842
X - 15259			200	37401	LC/MS	3636	184.1																			244285
X - 15301			201	37548	LC/MS	4991	311.1				55629.7	48552.5	42766	47012.8	68465.5	44009.2	53693	53522.2	65162.3	38339.2	61105.1	67123.4	66307.9	54186.4	70341.5	23881.2	64638.6	39623.5	78533.7	70132.8	55077.3	44368.6	40727.3	35274.8	49482.3	30422.8	38477.4	54413.1	31605.7	47942	88521.6	58329.4	38958	79035.6	76838.7	48642.4	61202.3	58450.2	51892.4
X - 15303			200	37550	LC/MS	1450	278.7				547158	987864	1.40197e+06	1.17458e+06	1.02524e+06	601708	561938	814814	787489	1.18453e+06	669529	1106864	973695	560349	523496	1191455	1.2959e+06	783113	855166	671824	791218	1.39136e+06	1629344	797364	848952	803375	1.01837e+06	1186510	850138	637954	1.07432e+06	758128	1.15215e+06	843924	1.42692e+06	1.01744e+06	1.13606e+06	836884	906483
X - 15382			200	37629	LC/MS	2540	271				108936	71953.5	86957.7	147512	73425.5	109590	143005	65553	38109.5	102012	30898.9	82728.2	108804	72552.2	49796.9	56807.9	117654	41584.9	125534	68561.2	125977	108318	137971	83454.5	74376.4	74209	84860.2	62035.5	96939.5	42210.3	84414	34416.5	89553.6	87476.2	41977.9	126876	76062.2	69927.2	42683
X - 15439			201	37687	LC/MS	3616	348.9				137775	123892	145457	106693	53401.3	124471	112530	133047	61272.2	114146	144040	206556	127626	282734	361219	292718	153544	110845	133686	170178	127617	288345	167978	165050	131860	82066.1	217344	112495	130792	45822.4	227500	137136	139011	221925	171502	86269.7	261286	116962	214347
X - 15458			200	37706	LC/MS	1820	302.2				28959.8	48139.4	40429.8	32613.3		29332.9	69459.2	39312.7	48961	44638.2	73945.8	40345.6	73298.7	54374.4	78998.5	40364.5	67050.8	27211.8	49440.6	48834	52690.6	39747.1	56267.4	43598.9		35579.7	33115.7	52084	66498	29736	103561	30572.4	507535	675283	1.15808e+06	515482	82991.6	454807	508964
X - 15483			201	37731	LC/MS	3566	243.2				18258	16822.6	22755.7	24571.5	20627.8	18450.9	17523	12637.2	16734.7	24529.4	15901.6	14145.7	21194.6	17699.4	19752.2	19241	21103.3	15858.9	22790.8	16704	21807.1	23726.4	15923.5	19021.8	16838.7	13740.1	15387.6	20500.9	16055.6	18111.7	17197.5	12955.1	17616.7	18875.5	14481	17411.1	21175.6	17926	13997.7
X - 15484			200	37732	LC/MS	2506	271				75626.4	64928.6	88006.5	100177	61268.9	106273	86802.3	62418.2	32889.2	103725	58264.8	76495.7	74770.8	60881.6	29080.2	57191.3	88384.5	31531.5	98264.4	50381.5	137546	74149.2	125105	54671	68565.5	61729.8	77544.6	42640.4	54802.1	46252	75320.8	38979.9	70572.8	67075.9	62947.8	84828	66584.8	46211.4	51179.4
X - 15497			201	37745	LC/MS	2877	236.1				15610.4	19941.5	19322.1	16002.6	7733	8576.9	12034.6	10311.2	13553.1	23169.5	17669.8	24566.4	10604.2	17725.3	11306.6	21329.8	37381.5	17288.5	17061.1	13881.9	16190.3	12523	17853.3	24593.4	14058.3	13503.3	32338.9	15401.3	20934.7	16061.5	11371.5	11562.3	18795.1	20032.4	15873.8	12037.4	20198.3	18812.5	18632.5
X - 15638			201	37887	LC/MS	1345	310.1				127312	215267	175378	126010	61859.5	150964	133772	139480	136149	121914	225620	119241	185867	133323	196984	159859	179603	223373	135551	184550	124192	86291.8	156909	205858	90863.2	116912	170116	339224	230436	189030	85502.5	263967	217408	165892	260403	128977	184019	230045	420589
X - 15650			201	37899	LC/MS	4146	150.2				44538.6	38454.3	34542.1	33610.6	29460.9	47864.6	45710.2	59821.6	34458.4	30096.6	42525.4	38599.1	49355.6	50731.6	44163.3	37244.5	51618.8	40390	39832.4	52669.4	26111.8	81600.6	38462	35633.9	36179	47063.9	43990.1	64963.5	43783.8	37979.5	49473.5	47104	50381.6	45781.8	46685.5	44198.2	43419.6	40254.8	43575.7
X - 15654			201	37903	LC/MS	4709	512.4				67034.4	3.0291e+06	281479	705396	3.41198e+06	75260.2	25610.1	70454.6	2.02823e+06	2779624	8314	1.05833e+06	21193.1	62541	481438	6.27848e+06	130320	106935	219839	761441	514616	17083214	2.90388e+06	1.15234e+06	2.40709e+06	33267.6	668482	259584	11021.8	803913	5.91563e+06	1.55e+06	11275.6	399981	8415.1	88353.9	103949	89659.4	312282
X - 15661			201	37910	LC/MS	2832	293.1				10702.9	9940.4	14693.4	13694.3	11776.1	14881.1	18351.9	20719.6	8402.7	13002.4	14290.8	17119.7	19872.7	19276.3	17053.4	9235.9	16664.6	22002.9	16494.6	16947.3	16331	13164.9	11601.9	17490	20866	15976.2	16190.5	23539.7	26113.3	6832.6	14116.1	17109.7	20039.8	18241.9	21129.2	11529.9	16775.6	16733.3	15804.2
X - 15673			201	37922	LC/MS	904	307.1				22867.2	56465.2	28069	26857.7	15920.3	46168.7	37809.9	48226.8	64308.5	38848	35467.9	23932.3	37941.4	32622.7	55400.3	79270.5	57774.9	58211.2	19669.3	41894.5	31695.2	15118.3	34357.1	65974.4	27478.1	33070	78069.6	81284.2	35609.6	61055.4	25754.1	92727.4	50482.2	37229.4	37097.8	29892.2	33987.7	60419.4	88987.8
X - 15735			200	37984	LC/MS	3092	314.2				169891	157982	136926	237447	127857	176636	275033	128162	180006	150757	142841	127702	144712	142993	146551	83122	125861	136825	165124	113458	173276	153287	138506	138416	105559	112413	90645.5	91813.7	87190.3	106082	207432	80861.9	80391.8	185494	108559	136800	131991	153405	136951
X - 15808			201	38063	LC/MS	3534	240.2				15359.2	11862.4	13676.1	13878.6	11891.5	15218.1	14963.1	17001.3	13744.2	9406	16714.5	11901	12887	24344	14947.5	23437.9	15786.3	16215.4	10931	13826.6	16868	8162.3	8976.3	9074.6	11049.8	27727.7	13894.2	15468.7	17758	20716.1	12453.9	13481.2	17799.9	16274.8	10707.3	12592.2	18076.7	15686.3	13333.2
X - 15998			200	38439	LC/MS	1717	244.2				727344	355921	446804	728650	333269	578892	497016	335840	382503	408054	526258	425463	527231	426069	628228	377596	490471	323933	475192	406029	367492	444634	530902	523453	424588	410517	215090	229060	386991	432443	508535	285956	247042	318366	290745	375663	313227	286308	232891
X - 15999			200	38440	LC/MS	1885	505.7				642344	651753	683401	542955	422785	698311	580463	747986	702784	587857	337669	330653	342764	337735	497819	429297	265698	246562	374372	266059	438296	382941	314227	485201	370266	346475	277912	279573	341391	503155	371649	396752	275126	313939	298553	367543	280126	530332	358869
X - 16000			200	38441	LC/MS	2965	477				191709	134730	145239	150786	132816	96361.8	122907	189887	161173	160317	269272	155828	263441	225869	383292	165335	246487	258676	195099	254439	161826	60826.5	163384	223369	182270	203367	189942	216299	223794	143917	147689	222858	212427	233663	254726	150901	184729	323570	217048
X - 16002			200	38443	LC/MS	3130	205.1				20331904	14568025	18515030	21280904	17414448	17740226	20308608	12925902	13077967	16227556	13697865	15046666	19197794	13442864	15978176	15208535	16740842	11946965	15691622	14864567	22638236	14025528	19622352	18036674	15127997	13435088	13516502	12467847	14140458	15705688	15232934	10608707	12478601	15452791	12761553	21035442	15289864	13870087	11580443
X - 16004			200	38445	LC/MS	3946	269.1				321231	290651	229520	374013	316032	264886	445205	196446	262842	309346	160250	219748	262573	197923	273447	260443	209408	200279	255062	197813	294928	241499	272347	427249	301948	260175	293647	203765	251706	305207	337085	256295	155522	265145	195554	297972	231678	248023	227621
X - 16009			201	38450	LC/MS	2191	222				55149	54681.7	50173.7	37513.3	24498.5	49982	26619.3	55843.6	39475	110778	146324	244119	130480	320716	362507	115439	215429	310448	202681	315587	30356	72323	64653.7	82375.4	61433.6	71106.3	51197	58083.3	94991.6	74495.9	61066.6	90930.9	192711	184620	213171	114839	242503	195281	161470
X - 16010			201	38451	LC/MS	2499	331.2				4857905	3341610	4464520	4.92368e+06	3.53067e+06	4.55633e+06	5.6135e+06	3.2972e+06	3.61744e+06	3.27906e+06	3.45942e+06	3.0185e+06	4067153	3.06247e+06	3.42141e+06	2.7929e+06	3.81234e+06	2.59708e+06	3.36042e+06	3.0977e+06	4.77861e+06	3.09715e+06	4.22847e+06	3.49098e+06	2936028	3018861	3.14858e+06	2.83742e+06	3.48443e+06	3042641	3.26987e+06	2.32892e+06	3.29556e+06	3.67353e+06	3.09858e+06	4.55331e+06	3.72325e+06	3429993	2.94286e+06
X - 16011			201	38452	LC/MS	2790	390.9				61872.9	26677.6	35625.8	21312.4	33524.2	48404	49320.9	22146.1	26888.2	13712.7	13120.8	16653.5	16587.4	11176	14444.5	10144	21104.5	8403.4	19818.5	13603.2	40471.8	55261.5	56916.4	53380.2	39745.9	43651	26835.1	23011.6	40163.9	43687.6	48008.8	26346.1	27935.5	34756.1	25492.9	56427.7	37199.8	27698.8	23407.8
X - 16012			201	38453	LC/MS	3142	285.2				52363.2	40764.1	50792.9	48834.7	49726.4	41848.6	49279.3	33651.7	37340.2	34557.4	40762.8	36512.4	48471.6	30430.1	46510.2	32090.5	39623.1	29195.7	44791.7	34921.2	60428.2	45629.8	53742.1	47258.6	35603	34180.7	32437.6	27002.9	37898.3	38647.8	50556.2	27496.8	31032.7	41320.6	34714.9	55902.7	44786.6	45636.6	31027.5
X - 16013			201	38454	LC/MS	3463	363				46118.3	56167.2	46140.8	50542.8	59322.8	57845.4	41919.9	61427.8	62729.6	125982	36890.4	78058.3	23801.5	78611.6	47321.3	319643	73591.5	24104.7	61488.7	91984.9	61805.6	286046	93860.3	48992.1	190133	26054.3	55045.5	56723.6	67847	50154	414549	149195	31975.4	59696	42349.7	17139.2	67542.6	24950.8	35213.6
X - 16014			201	38455	LC/MS	3589	453.2				80395.4	46309.1	80612.2	76785.6	52085.1	67442.1	81779.2	55880.8	53832	41534.9	59554.3	56095.3	73878.1	53753.1	60842.9	44678.8	73912.3	51371.5	65724.2	49198.9	83049.1	54789.8	59352.5	63731.9	34902.5	49372.5	52280.3	46774.9	58186.2	50814.6	47601.7	28571	53374.6	66939.7	57986.2	80776.1	68763	64729.2	47729.6
X - 16015			201	38456	LC/MS	3788	268.1				35848.5	32782.5	38811.6	33890.9	11346.8	42500.4	55490.6	26741.5	15424.8	14350.1	33825	47390.2	31169.5	36249.6	20105.6	8685.4	34070.1	35981.1	39416.3	33939.1	36776.9	13722.1	29346.1	28352.3	16591.8	24969.7	44894.2	45164	54880.6	15516.8	11052	31755.3	39522.3	41867.6	33286.8	22400.8	32881.6	23232.6	27810
X - 2973			50	12593	GC/MS	1210.5	281				1.24221e+06	1.03084e+06	1.15175e+06	2736801	1.14823e+06	1.18666e+06	2.4801e+06	1.19315e+06	1.07719e+06	1.04557e+06	982489	1.3343e+06	1193784	1.07129e+06	989287	811943	1.00672e+06	939857	1.89238e+06	1.17387e+06	1.16051e+06	2.50477e+06	1.01127e+06	1.27888e+06	953192	869988	866174	879803	1142301	893100	1.26797e+06	1.33144e+06	1.06988e+06	997132	1.10079e+06	2.5946e+06	1.12843e+06	899310	840473
X - 3002			50	12625	GC/MS	1438.1	296.1				386896	116548	348482	253766	121023	86787.5	318450	65142.6	138147	76490	135059	77001.6	168118	49540.2	126304	65586.5	230192	84483.5	252526	185031	491225	233970	122954	163299	66981.6	75218.5	52519.9	47184.6	134096	92067.9	245968	65033	93999	119190	57064.5	399240	164887	205260	27617.5
X - 3003			50	12626	GC/MS	1444.6	218.1				58713.5	86029.4		70457.6	55393.6	88676	175682	73688.6	89206.1	59727.2	64537.4	38843.8	47709	95056.3	88833	103855	58617.2	114783	45822	65003	36043.6	33903.7	26056	51495.2	59902.8	82809	96339.6	45115.4	77619.3	76765.9	25042	106086	95113.2	35701.5	49469.1	34193.5	48426.1	93608.5	71298
X - 3094			50	12774	GC/MS	1978.7	299				549097	850883	797753	813167	770696	644280	910951	1.08656e+06	901779	959085	719934	725865	822507	885999	688025	879178	785065	921498	801169	954748	401302	1085251	872272	736103	847354	816003	847100	999528	928136	834159	835897	898024	820815	560208	807571	998302	824245	764453	625373
X - 4051			50	16116	GC/MS	1968.7	357.1				9663.4		29057.1	21092.5	22464.1	34475.1	26615.2	24453.2	24307.1	34623.9		26725.5	21249.7	23468	14417.2		15061.2	19687.7	68215.8	32290.3		40222	29014.4	15652.9	23468	26186.4			21784.6	69767.1	20060.2	19251.1	23186.8	21609.3	40338.3	23255.1	29840.2		19235.7
X - 4357			50	16634	GC/MS	1540.5	216				381208	751395	222277	70006.2	333888	416745	79367.4	822716	404239	303793	676292	400382	370876	454861	403473	357809	518811	888573	135841	543465	93496.3	93091.4	224062	455161	541355	945901	834865	1.37551e+06	557373	510758	374901	1.05435e+06	781289	584199	493277	61128.3	419370	539729	629768
X - 4495			50	16818	GC/MS	1381	117				18953.4	65826.7	41688.5	23226.5	54842.5	33378.1		49241.2		66517.6	61074.6	53700.2	76274.1	44782.1	58701.5	55523.2	43762.3	43343.8		38108	23200.4	62903.7	48787.6	34078.4		22895.4	35048.3	36344.5	81209.6		26608.7		129071		44766.6	65981.9	54885.3	63114.4	35873
X - 4498			50	16821	GC/MS	1434.9	103				104524	198958	132729	111682	120757	145736	110634	175668	132053	162597	156843	147192	162836	182938	142976	125434	199946	200008	144698	180710	91142.5	236981	107518	146888	140694	132375	139128	150492	208254	123893	148344	176473	168833	132898	208399	135949	150220	207971	170600
X - 4499			50	16822	GC/MS	1453	189						21283	16351.1	22705.2	33879.9		21984.6	26423.3	46035.7	23151.4		19162.2	35618.8	30897.5	31069.8		40725.7	28288.5	44982.3	26586.1	18090.2			23399.9		17959.3		35063.2	14210.3	34347	31455.6	26038.1		26260.4			35236.5	22053.4
X - 4595			50	16959	GC/MS	1275.4	130					146002		55533.3	83655.3	87539.8	143848	157988	74096.3		41462.6	70176.5	89230.1	67388.9	72401.3	50009.1	102668	74314.1	88949	68558.3	54395.5	98808.3	249029	94104		80113.8	176319	70198.4	122348	78152.4		154242	48298.2	63820.8	90978.2	93234.7	146140	144179	82246
X - 4599			50	16984	GC/MS	1471.1	113				55142.7	113745	18381.4	59817.4	175623	61289.4	84470.9	105071	90863.6	76379.2	40920.5	136274	48074.2	39154.7	40603.9	33536.6	53725.3	47642.4	57295.8	57871.5	182247	198733	50475.7	31826.8	99726.3	39564.4	70945.8	80580.3	59241.7	34644.9	144788	29705	47476.4	46861.1	188345	109883	166646	29183.5	51085.1
X - 4807			50	17391	GC/MS	1126.1	143				16201155	16950070	17601180	14082350	19601864	18240312	17320054	13565083	18872054	18467858	13448980	18163444	20561042	14289838	15922945	13817192	18185060	11180907	12327852	17913362	15003569	17452994	16627625	15885739	16956364	14483649	16010936	13101954	15692487	16048144	15905341	13168874	15568505	16273728	14205898	19123502	18506478	16164050	14397930
X - 5410			50	18253	GC/MS	1484	259.1				37437.9	11111	47558.3	72010.3	18685.8	50903.9	102626	27443.3	34555.7	35910.3	10767.9	18579	9898.5					8772.8	13355.5	11696.1	20089.1	23512.8	5954	13013.8	32511.2	15308	18472.2	117031	94132	9426.4	14169.3	81368.3	13068.1	16316.3	21320.9	9699.1	20033.3	8340.4
X - 5907			50	18929	GC/MS	1643.2	229.1				25407.1	32842.9		32608.6	25845.7	35685.4	60541.1	38909.5	60291.5	38930.4	26151.3		47975.1	34354.8	31247.1	38346	58333.5	59078.2	18076.2	58648	34510.2	32339.1		38001	45292	45617.2	55273.9	36440.7		73270.5		46197.5	51084.4	34576.4		30610.5	82417.1	43325	38919.9
X - 6227			50	19363	GC/MS	1210.5	196.1				86158.1	133215	86339	79250.2	71258.7	107403	140008	242062	135227	160496	129584	74321.3	133394	106492	131338	173285	172725	192886	99966.5	218382	54187.7	131517	91620.5	87645.9	158707	166412	140977	147926	150519	204240	102922	193696	194799	87047.3	76679.1	121049	150172	196034	119637
X - 6266			50	19367	GC/MS	1683.5	240.2				92121	100009	71547.9	65828.3	86583.8	99704.6	96576.2	135872	95958	108972	94525.8	69522.5	109179	93789	92430.7	93701.1	137974	107512	68667.5	133510	77090.1	93921.2	86640.5	96719.5	94009.2	87776.5	113954	92769.3	82181	99066.7	54405	92649.5	120185	72004.6	68371.8	108364	140819	116231	69705.5
X - 8166			50	21390	GC/MS	1187.2	231.2						7658.8									5644.8		7448.5	4916.7							17735.7		7709				5024.4		8431.5	8881.1				7498.7
X - 8169			50	21394	GC/MS	1568.4	268.1				4904.5	27009.9	25853.2	16884.3	21146.4				17965	17567	13467	26976.8	11493.8	12924.3				5836.9	16044		8567.9	21006.8	18905.3		19171.9		10249.9	56783.8			34905.8				65220.1			6902.1
X - 8766			50	22032	GC/MS	2033.9	315.1				44588.9	110316	77901.3	51354.3	83676.4	85245	101172	173740	107956	116418	78754.9	67255.9	125389	73175.3	28704.4	72890.5	98873.4	92042.4	73062.3	108742	38543.5	115348		81404.7	109970	120751	72630.6	107854	97350.8	82328	155048	119575	110550	75923.1	28826	80181.7	78634.1	59616.4	52259
X - 8889			50	22320	GC/MS	1634.3	521.2				97139.6	75349.9	73892	158945	165699	71041.2	162131	98392.8	74886.2	114895	71778.2	107012	106729	58638.9	52267.1	45973.2	45631.5	49093.3	141171	60357.5	166527	343350	67413.4	74424.3	68629.6	49714.6	53736.7	67658.2	52623.5	55685.6	142479	41010.7	47672.8	56719.8	118571	184856	67419.2	50426.8	48593
X - 8895			50	22344	GC/MS	1792.3	174.1				19543.1	45899.4	48328.8	37726.6	73817.1			34319.2		41813	39238.3	282849	52249.3		31656.9		27981.5		55269.5	42613.1	56561.6	494312	29843.6	25597	35110.7		76681.4	113909	35933.1		392945		35091.8	35556	3.75684e+06		74287.6	19226	35120.3
X - 8988			50	22481	GC/MS	1485.9	160.1				88096.6	105661	82470.9	122469	107102	155280	162383	169957	62701.4	126959	73620	115995	103998	105439	182298	170206	77278.5		84644.6	63411.3	96215.8	38526.6	61712.8	87402.5	74302.1	81258.9	122936	160587	154633	111637	103407	168017		66986.9	189260	93972.5	52217.7	92690.9	252721
X - 8994			50	22494	GC/MS	1878.7	447.2				41782.9	47767	115924	70338.4	76928.5	20153.7	60470.2	22340.5	38756.8	104875	60817.9	89447.7	64603.7	87165.2	34224.2	34202.2	39082.5	27360.8	216603	54539.5	80076.9	264872	48984.3	43360.8	77186.5	19821.8	54809.7	42941.3	52352	59124.5	181296	16504.2	47446.6	21231.8	31402.6	59909.5	59785.2	40614.1	22114.2
X - 9026			50	22548	GC/MS	1599.5	156				285239	378364	186440	297065	340709	434099	495347	468368	391610	443986	233715	270722	388943	332411	416369	380978	409699	582606	300091	460780	311814	447543	213047	343323	427519	329256	517549	381790	326816	464700	267394	451778	437709	256908	243538	337514	610405	319457	305334
X - 9044			50	22601	GC/MS	2168.3	204.1				391314	933489			563338	749163		1.76645e+06	1.14811e+06	1.03896e+06	407372	400451		249771	421688	869955	544799	667129	49497	1.32101e+06	147937		609262	677509	579350	741052	1172710	1.53137e+06	794653	801917	677533	1.40368e+06	1.44814e+06	713348	947095	438378	705447	620984	1.38941e+06
X - 9287			50	22881	GC/MS	1656.8	271				49519.2	67378	51622.1	69996.3	86630.4	44072.5	75765.2	47645	51003.3	58545.3	36026	44874.3	24943.4	30847.1	42139.6	23908.6	51494.7	33947.1	33764.7	73212.3	59209.5	87408.6	46263.6	41521.9	53485.6	23835.4	45741.8	27001.4	48232.5	52506.2	83216.9	33729.8	28128.7	41795.9	127863	88178	66473	36728.4	31147.4
[truncated: 3 more columns]

## Sheet: ScaledImpData
										SAMPLE_ID	627079	627718	627055	627732	627075	627076	627712	627068	627717	627067	627062	627726	627069	627734	627058	627052	627710	627063	627729	627071	627054	627721	627053	627724	627077	627735	627070	627727	627074	627711	627060	627719	627078	627728	627066	627713	627720	627059	627725
										SAMPLE_NAME	WALT-00001-LC-01	WALT-00002-LC-01	WALT-00003-LC-01	WALT-00004-LC-01	WALT-00005-LC-01	WALT-00006-LC-01	WALT-00007-LC-01	WALT-00008-LC-01	WALT-00009-LC-01	WALT-00010-LC-01	WALT-00011-LC-01	WALT-00012-LC-01	WALT-00013-LC-01	WALT-00014-LC-01	WALT-00015-LC-01	WALT-00016-LC-01	WALT-00017-LC-01	WALT-00018-LC-01	WALT-00019-LC-01	WALT-00020-LC-01	WALT-00021-LC-01	WALT-00022-LC-01	WALT-00023-LC-01	WALT-00024-LC-01	WALT-00025-LC-01	WALT-00026-LC-01	WALT-00027-LC-01	WALT-00028-LC-01	WALT-00029-LC-01	WALT-00030-LC-01	WALT-00031-LC-01	WALT-00032-LC-01	WALT-00033-LC-01	WALT-00034-LC-01	WALT-00035-LC-01	WALT-00036-LC-01	WALT-00037-LC-01	WALT-00038-LC-01	WALT-00039-LC-01
										CLIENT_IDENTIFIER	C05-244	C05-245	C05-246	C05-247	C05-248	T05-255	T05-256	T05-257	T05-258	T05-259	C05-233	C05-234	C05-235	C05-236	C05-237	T05-225	T05-226	T05-227	T05-228	T05-229	C10-238	C10-239	C10-240	C10-241	C10-242	C10-243	T10-249	T10-250	T10-251	T10-252	T10-253	T10-254	C10-150	C10-151	C10-152	C10-153	C10-154	T10-168	T10-169
										PARENT_SAMPLE_ID	625226	625227	625228	625229	625230	625231	625232	625233	625234	625235	625236	625237	625238	625239	625240	625241	625242	625243	625244	625245	625246	625247	625248	625249	625250	625251	625252	625253	625254	625255	625256	625257	625258	625259	625260	625261	625262	625263	625264
										TREATMENT	Control	Control	Control	Control	Control	Stress	Stress	Stress	Stress	Stress	Control	Control	Control	Control	Control	Stress	Stress	Stress	Stress	Stress	Control	Control	Control	Control	Control	Control	Stress	Stress	Stress	Stress	Stress	Stress	Control	Control	Control	Control	Control	Stress	Stress
										TREATMENT_DURATION	5d	5d	5d	5d	5d	5d	5d	5d	5d	5d	5d	5d	5d	5d	5d	5d	5d	5d	5d	5d	10d	10d	10d	10d	10d	10d	10d	10d	10d	10d	10d	10d	10d	10d	10d	10d	10d	10d	10d
										COLLECTION_TIME	1d	1d	1d	1d	1d	1d	1d	1d	1d	1d	10d	10d	10d	10d	10d	10d	10d	10d	10d	10d	1d	1d	1d	1d	1d	1d	1d	1d	1d	1d	1d	1d	4w	4w	4w	4w	4w	4w	4w
										TUBE_ID	C5244	C5245	C5246	C5247	C5248	T5 255	T5 256	T5 257	T5 258	T5 259	C5 233	C5 234	C5 235	C5 236	C5 237	T5225	T5226	T5227	T5228	T5229	C10 238	C10 239	C10 240	C10 241	C10 242	C10 243	T10 249	T10 250	T10 251	T10 252	T10 253	T10 254	C10 150	C10 151	C10 152	C10 153	C10 154	T10 168	T10 169
										EXP_NO	14	14	14	14	14	14	14	14	14	14	12	12	12	12	12	12	12	12	12	12	13	13	13	13	13	13	13	13	13	13	13	13	9	9	9	9	9	9	9
										COLLECTION_DATE	2010-05-19	2010-05-19	2010-05-19	2010-05-19	2010-05-19	2010-05-19	2010-05-19	2010-05-19	2010-05-19	2010-05-19	2010-04-19	2010-04-19	2010-04-19	2010-04-19	2010-04-19	2010-04-19	2010-04-19	2010-04-19	2010-04-19	2010-04-19	2010-05-20	2010-05-20	2010-05-20	2010-05-20	2010-05-20	2010-05-20	2010-05-20	2010-05-20	2010-05-20	2010-05-20	2010-05-20	2010-05-20	2010-04-28	2010-04-28	2010-04-28	2010-04-28	2010-04-28	2010-04-28	2010-04-28
										DAY_TO_RUN	1	2	1	2	1	1	2	1	2	1	1	2	1	2	1	1	2	1	2	1	1	2	1	2	1	2	1	2	1	2	1	2	1	2	1	2	2	1	2
										TIMEPOINT	T1	T1	T1	T1	T1	T1	T1	T1	T1	T1	T2	T2	T2	T2	T2	T2	T2	T2	T2	T2	T1	T1	T1	T1	T1	T1	T1	T1	T1	T1	T1	T1	T2	T2	T2	T2	T2	T2	T2
										TIMEPOINT2	EARLY	EARLY	EARLY	EARLY	EARLY	EARLY	EARLY	EARLY	EARLY	EARLY	LATE	LATE	LATE	LATE	LATE	LATE	LATE	LATE	LATE	LATE	EARLY	EARLY	EARLY	EARLY	EARLY	EARLY	EARLY	EARLY	EARLY	EARLY	EARLY	EARLY	LATE	LATE	LATE	LATE	LATE	LATE	LATE
BIOCHEMICAL	SUPER_PATHWAY	SUB_PATHWAY	LIB_ID	COMP_ID	PLATFORM	RI	MASS	CAS	KEGG	Group HMDB	1	1	1	1	1	2	2	2	2	2	3	3	3	3	3	4	4	4	4	4	5	5	5	5	5	5	6	6	6	6	6	6	7	7	7	7	7	8	8
1,2-propanediol	Lipid	Ketone bodies	50	38002	GC/MS	1041	117	57-55-6;	C00717,C02912,C00583,C01506,C02917	HMDB01881	1.0719	0.997025	0.995118	1.00179	1.19935	1.18562	1.08735	0.860788	1.11791	1.13922	0.913879	1.04744	1.30828	0.949894	0.930302	0.86999	1.05781	0.738661	0.893046	1.15318	0.888386	1.11249	1.00128	0.998213	1.0819	0.921445	0.998724	0.88567	0.910887	1.0051	1.0105	0.844722	1.02457	1.01914	0.863783	1.15691	1.10676	1.00447	0.92455
1,3-dihydroxyacetone	Carbohydrate	Glycolysis, gluconeogenesis, pyruvate metabolism	50	35963	GC/MS	1263	103	62147-49-3;	C00184	HMDB01882	0.989558	0.317206	0.317206	0.496605	0.830154	0.78894	1.04494	1.34023	0.872393	1.0938	0.706859	0.487902	1.65225	0.317206	1.01044	0.317206	1.44633	1.91012	0.317206	1.36628	0.626586	0.317206	0.317206	1.46955	0.6508	0.317206	1.65712	0.317206	0.613021	1.60858	0.317206	0.569435	2.19695	0.317206	0.317206	0.905804	1.9931	0.317206	0.955057
1,5-anhydroglucitol (1,5-AG)	Carbohydrate	Glycolysis, gluconeogenesis, pyruvate metabolism	50	20675	GC/MS	1788.7	217	154-58-5;	C07326	HMDB02712	0.691025	1.04256	0.667948	0.791349	1.05929	0.651851	0.642313	0.946579	1.04438	1.00755	1.19885	1.33031	1.01436	1.06539	0.915291	0.920808	1.07195	1.31341	0.891575	1.09735	0.660894	1.10437	0.886308	0.844849	1.37764	0.885065	0.992453	0.957437	0.944838	1.08284	0.991857	1.22566	1.52114	0.929538	1.1315	0.909991	1.32025	1.12742	0.910057
1-arachidonoylglycerophosphoethanolamine*	Lipid	Lysolipid	201	35186	LC/MS	5731	500.3			HMDB11517	0.800305	1.13393	1.56811	0.979298	0.967364	0.930825	1.04655	1.46922	1.35221	1.23981	1.02106	0.67414	0.879354	0.72962	1.28899	1.43706	5.86101	0.967285	0.723202	1.01144	1.34334	0.991634	1.39116	1.11157	1.03324	0.838073	0.901629	1.11042	0.791054	4.14815	1.00946	1.09555	0.648191	0.72207	0.757677	1.00837	0.740336	0.990536	0.870002
1-arachidonoylglycerophosphoinositol*	Lipid	Lysolipid	201	34214	LC/MS	5479	619.4				1.05604	1.15936	0.982076	1.25076	1.15295	1.27249	1.24413	1.46486	1.33556	1.11705	0.730044	0.702231	0.82487	0.701613	0.83455	1.45386	0.87041	0.804826	0.698347	1.0608	0.819816	1.25357	1.13023	1.38096	0.884591	0.896634	1.34293	1.41561	0.868509	1.09906	1.9869	1.4209	0.785247	0.627849	0.478307	0.852684	0.781329	0.587336	0.900935
1-arachidoylglycerophosphocholine	Lipid	Lysolipid	200	35623	LC/MS	6100	552.4			HMDB10390	0.513125	0.469227	0.344326	1.59558	1.10297	2.35499	1	1.44433	4.049	0.719434	0.719049	0.886826	1.12445	0.595989	1.49679	7.92628	6.54605	1.13639	0.968603	0.817901	0.375523	1.05708	1.84006	1.36935	0.966461	0.662874	0.37176	0.652464	0.721783	2.02598	1.94501	0.344326	0.685365	0.639927	0.869257	0.974058	0.466286	1.03354	2.23847
1-docosahexaenoylglycerophosphocholine*	Lipid	Lysolipid	200	33822	LC/MS	5518	568.4				1.01498	1.5028	0.968786	1.59521	1.49811	1.69469	0.913738	1.45244	2.19125	1.26001	0.722479	0.866857	1.09018	1.02715	1.39998	2.17874	1.10942	0.828452	0.572129	0.985024	0.826383	0.965922	1.95307	1.6023	1.34806	1.12075	0.836602	0.866532	0.784957	1.59444	1.68203	1.19353	0.766181	0.724086	0.79909	0.97285	0.835697	0.816374	0.69985
1-docosapentaenoylglycerophosphocholine*	Lipid	Lysolipid	200	37231	LC/MS	5584	570.4				1.11273	0.971537	1.04559	1.62165	1.46321	1.20326	0.979744	1.48515	2.10066	1.55027	0.746529	0.741368	0.979607	1.47685	1.29045	1.02039	1.0725	0.929063	0.998976	0.969746	0.550307	0.803001	1.71907	2.08548	1.36664	1.00102	0.649987	0.926526	0.927009	2.0312	1.35644	1.11153	0.679534	0.98726	0.776443	1.19383	0.865797	0.738615	0.763028
1-eicosadienoylglycerophosphocholine*	Lipid	Lysolipid	200	33871	LC/MS	5696	548.3				1.21958	1.00308	0.729355	1.14019	1.12971	2.0284	1.03753	1.01955	1.50252	0.993852	0.584056	0.65876	0.875778	0.665045	1.09699	2.4516	1.20219	1.00615	0.576273	0.936221	0.59972	1.04201	2.33609	0.99692	1.19999	1.00657	0.82206	0.68902	0.887061	1.85171	1.51771	1.06119	0.650234	0.685085	1.05401	0.954516	0.465657	0.741606	0.484872
1-eicosatrienoylglycerophosphocholine*	Lipid	Lysolipid	200	33821	LC/MS	5600	546.4				0.896562	1.27608	0.937857	1.29505	1.29263	1.62731	0.631636	1.36492	1.82423	1.17784	0.736374	0.770626	1.00325	0.878039	1.36955	2.93336	1.25653	1.04078	0.702968	0.826452	0.778553	1.19518	1.71939	1.40081	1.19536	1.00048	0.881598	0.931036	0.831895	1.86564	1.4031	1.2219	0.666595	0.656062	0.746854	0.999521	0.635329	0.996748	0.594037
1-heptadecanoylglycerophosphocholine	Lipid	Lysolipid	200	33957	LC/MS	5750	510.4	50930-23-9;		HMDB12108	1.04852	1.28602	0.797651	1.36914	1.0061	1.84598	1.69965	1.25334	1.44884	0.696904	0.797968	0.684734	0.960853	0.966722	1.62126	1.99687	1.28198	1.34477	0.699261	0.774149	0.703403	1.24616	2.09533	0.972471	1.21801	0.897255	1.22376	0.746363	0.94333	1.88331	1.81564	0.752602	0.986489	0.69174	0.993901	1.02753	0.71294	0.760286	0.684157
1-linoleoylglycerol (1-monolinolein)	Lipid	Monoacylglycerol	201	27447	LC/MS	6226	279.2	2277-28-3;			0.58997	1.55559	0.380103	1.19818	0.90357	0.709869	0.647711	1.22623	1.0475	0.728027	1.9309	0.948387	1.78334	1.70166	2.25476	3.13578	0.557086	1.93107	0.513537	1.67958	1.00067	2.26808	0.625582	1.76432	0.999331	0.906455	0.971236	0.952501	0.967132	1.27772	9.13889	1.91552	1.05326	0.626855	0.94404	0.497442	0.634933	1.99235	1.25195
1-linoleoylglycerophosphocholine	Lipid	Lysolipid	200	34419	LC/MS	5574	520.4		C04100		0.912182	1.10505	0.947361	1.12754	1.07306	1.03735	1.00261	1.04486	1.24215	0.967976	0.950616	0.994003	0.973204	0.919743	1.18879	1.13611	0.945417	1.03422	0.877932	0.928361	0.929457	1.09622	1.07074	1.06145	0.93896	0.998887	0.992796	0.923247	1.04388	1.04605	1.29499	1.08267	0.938758	0.912072	1.0072	0.954578	0.865264	1.02442	0.752521
1-linoleoylglycerophosphoethanolamine*	Lipid	Lysolipid	201	32635	LC/MS	5725	476.3			HMDB11507	0.907926	1.57942	1.71318	0.916669	0.818872	0.903359	1.52756	1.23653	1.13391	0.830139	1.102	0.899637	0.99492	0.714196	1.152	1.1311	6.68872	1.18464	0.816533	0.937199	1.3279	0.818815	1.16732	0.995145	0.95087	0.804085	0.746032	1.39129	1.10392	2.11639	0.74754	1.24076	0.722013	0.939111	0.909686	0.99728	0.912769	1.00508	1.08684
1-myristoylglycerophosphocholine	Lipid	Lysolipid	200	35626	LC/MS	5481	468.3	20559-16-4;		HMDB10379	1.34747	1.41966	0.90265	1.58458	1.02806	2.34385	1.09859	1.36129	1.5031	0.945036	0.853702	0.881533	1.15827	1.1806	1.16017	2.45707	0.891306	1.05717	0.730672	0.778164	0.842803	1.37867	2.41763	1.37083	1.56433	1.19008	0.871139	0.693881	0.971937	1.77369	1.39753	0.949412	0.648167	0.871414	0.807793	0.720436	0.767215	0.785871	0.569796
1-oleoylglycerol (1-monoolein)	Lipid	Monoacylglycerol	50	21184	GC/MS	2181.2	397.4	111-03-5;		HMDB11567	0.511313	2.18893	0.227776	0.227776	1.07806	0.402851	0.543988	1.05055	1.14961	0.227776	0.496686	0.497291	1.21751	1	1.81429	2.46636	1.18628	1.84399	0.500092	0.906054	0.227776	2.59122	0.570746	1.31082	0.943566	1.11161	0.949454	1.23563	1.33238	2.09529	14.384	2.21907	0.56471	0.701068	0.227776	0.227776	0.769086	1.13923	0.687416
1-oleoylglycerophosphocholine	Lipid	Lysolipid	200	33960	LC/MS	5700	522.4	19420-56-5;			1.09742	1.22612	1.01825	1.30675	1.1193	1.39934	0.914819	1.306	1.25924	1.18018	0.777417	0.770794	0.928132	0.952821	1.15705	1.78701	1.05788	0.975932	0.691724	0.835475	0.826908	1.21657	1.81472	1.21614	1.26816	1.17616	0.912346	0.88244	0.98175	1.22389	1.47037	1.04718	0.764284	0.730591	0.907043	0.878792	0.739885	0.92114	0.528292
1-oleoylglycerophosphoethanolamine	Lipid	Lysolipid	201	35628	LC/MS	5928	478.3			HMDB11506	1.02776	1.32838	1.26872	0.847015	0.940745	1.14672	1.82285	1.43829	0.970547	0.957322	0.985437	0.707895	1.01456	0.607584	1.16673	0.778365	1.55159	0.982029	0.907114	1.3585	0.915456	0.972676	1.06828	1.03791	1.04265	0.843084	0.900254	1.44309	1.53238	1.02732	0.777089	1.20714	0.85357	0.809201	1.13852	1.54344	1.05047	0.964225	0.860261
1-palmitoleoylglycerophosphocholine*	Lipid	Lysolipid	200	33230	LC/MS	5524	494.3				1.19503	1.05897	0.844854	1.31791	1.04707	1.32844	0.926895	1.30886	1.17513	0.818969	0.975323	0.727724	1.08789	1.24193	1.21913	1.70704	1.14962	1.00971	0.75624	0.916312	0.79225	0.895733	1.71334	1.16413	1.16103	1.05865	0.696853	0.656304	0.95929	1.32466	1.10055	0.998078	0.830854	0.627697	0.97875	1.00192	0.756688	0.990294	0.547209
1-palmitoylglycerol (1-monopalmitin)	Lipid	Monoacylglycerol	200	21127	LC/MS	5741	348	542-44-9;			0.469819	2.53498	0.168555	0.919881	1.81252	1.41797	1.23754	0.752482	2.19233	1.0697	0.627068	1.03746	0.793463	1.20355	2.27885	3.83423	1.97681	1.76418	0.582725	0.881842	0.483277	12.6105	1.0923	0.667392	1.13631	0.651477	0.413215	0.947698	1.82355	2.13825	33.6019	1.45639	0.217021	0.797096	0.930296	0.246688	0.413193	1.32937	0.962538
1-palmitoylglycerophosphocholine	Lipid	Lysolipid	200	33955	LC/MS	5671	496.4	17364-16-8;			0.880208	1.05167	0.866072	1.09631	1.04706	1.0032	0.997394	1.05715	1.06274	0.984373	0.933954	0.904708	0.997862	1.03007	1.12344	1.33575	0.956578	1.07837	0.838295	0.854665	0.794539	1.00468	1.08083	1.00514	0.979868	1.01769	0.841631	0.842391	0.991041	1.05756	1.44568	1.00261	0.873984	0.871815	1.00214	0.867137	0.859555	1.00487	0.720064
1-palmitoylglycerophosphoethanolamine	Lipid	Lysolipid	201	35631	LC/MS	5940	452.3			HMDB11503	0.843636	1.11327	1.26231	0.987522	0.782922	0.844156	1.07687	1.33437	1.13046	1.03141	1.06998	0.726531	0.967187	0.548931	1.05823	0.863319	2.66208	1.09127	0.879667	1.11164	0.957801	1.15476	1.2214	1.01248	1.08414	0.969111	1.0697	1.21672	1.07579	0.891346	0.968585	1.10089	0.831481	0.812921	0.931925	1.10061	0.965917	0.901313	0.981785
1-palmitoylglycerophosphoinositol*	Lipid	Lysolipid	201	35305	LC/MS	5573	571.3				1.2226	0.844902	1.90472	0.695474	0.54442	1.42834	1.32582	0.786537	0.54442	0.9329	0.849326	0.883097	0.54442	0.54442	0.975625	1.35763	0.54442	1.12834	1.1698	1.22193	0.791095	1.96502	1.02438	1.31529	0.76831	1.32161	1.39676	1.48281	0.853856	2.00763	2.89668	0.54442	0.822945	0.941766	0.8728	0.89012	0.54442	0.54442	0.979087
1-pentadecanoylglycerophosphocholine*	Lipid	Lysolipid	200	37418	LC/MS	5563	482.3				0.588623	0.966605	0.619415	0.821256	0.945738	0.789627	0.998619	1.0084	1.27109	0.991598	1.66644	1.52445	1.26644	1.57045	1.84774	0.884125	0.861594	1.54047	1.29275	1.07551	0.907848	0.851046	0.647767	0.773425	0.876548	1.25795	0.852984	0.739518	1.31367	1.00615	1.97337	0.859005	1.19103	0.878306	1.40602	0.858683	1.06583	0.982247	1.00138
1-stearoylglycerophosphocholine	Lipid	Lysolipid	200	33961	LC/MS	5844	524.4	19420-57-6;			0.707496	1.04978	0.526408	1.28628	1.78489	1.83785	1.32601	1.35575	1.69668	1.7654	0.49357	0.814601	0.73287	1.02819	1.15292	3.28445	1.55796	1.29379	0.795638	0.605138	0.497243	1.74384	1.5217	0.895169	0.835504	0.901312	0.673601	0.971813	1.22768	1.36809	1.6791	0.909138	0.533726	0.80462	0.763952	0.794546	0.684094	1.47684	0.858308
1-stearoylglycerophosphoethanolamine	Lipid	Lysolipid	201	34416	LC/MS	6200	480.4	69747-55-3;		HMDB11130	1.4381	1.21042	1.41669	0.952359	0.935935	1.06407	1.59345	1.26586	1.07782	1.89606	0.73233	0.727336	0.801756	0.873245	0.702152	0.893081	0.905521	1.08985	0.659239	1.29163	0.839737	0.800344	1.16928	1.08784	1.19931	1.0632	1.07667	1.55979	1.31964	0.679523	0.738629	1.49395	0.747577	1.45372	0.921774	0.784304	1.39339	0.641443	0.972599
1-stearoylglycerophosphoinositol	Lipid	Lysolipid	201	19324	LC/MS	5800	599.4				1.16561	1.19475	1.35102	0.907789	0.962859	1.15854	2.61604	0.902704	1.29075	1.25671	0.714669	1.05719	0.595683	0.443415	0.671973	1.12385	0.813434	0.65855	1.15221	1	1.02654	1.00687	0.875983	1.18545	1.2207	0.973865	0.7769	1.30788	0.804994	0.703404	1.7867	0.977796	0.500302	0.902541	1.16905	1.20973	0.969409	0.443415	0.99313
10-heptadecenoate (17:1n7)	Lipid	Long chain fatty acid	201	33971	LC/MS	5558	267.3	29743-97-3;			1.03015	1.18363	0.8298	0.735158	1.26858	0.796385	0.621897	1.47016	1.45121	1.12164	0.960263	0.715093	1.16412	1.45326	1.49197	2.29136	0.62984	0.75868	0.766989	1.2407	0.759256	3.16574	0.708322	1.08488	1.32596	1.20764	0.581707	0.915116	0.671027	1.5927	3.70648	1.73227	0.679162	0.666311	0.780499	1.26938	0.602229	1.39902	0.839196
10-nonadecenoate (19:1n9)	Lipid	Long chain fatty acid	201	33972	LC/MS	5775	295.4	73033-09-7;			1.01802	1.27345	0.666893	0.836739	1.33755	0.668401	0.587079	1.2607	1.69	1.16194	0.701647	0.738998	1.26169	1.26229	1.65011	2.65338	0.623251	0.535132	0.655498	1.24365	0.843268	3.84154	0.529856	1.19463	1.42381	1.03245	0.4174	0.967548	0.671759	1.44706	6.75054	1.6614	0.460536	0.639451	0.725762	1.20752	0.55367	1.07714	0.832513
12,13-hydroxyoctadec-9(Z)-enoate	Lipid	Fatty acid, dihydroxy	201	38395	LC/MS	5137	313.4	263399-35-5;	C14829	HMDB04705	1.42175	0.911866	1.46242	0.754256	0.87091	0.681765	1.3602	1.70975	1.8413	1.27857	0.700112	0.951451	1.36782	2.31801	1.97477	0.657654	0.934723	0.522622	0.638223	1.01831	0.556348	0.447712	0.417028	1.03523	2.16518	1.58898	0.281313	1.52095	0.981693	2.13331	1.21375	2.0531	0.466457	0.964773	0.707013	1.5208	0.39213	1.52764	0.881896
12-HETE	Lipid	Eicosanoid	201	37536	LC/MS	5295	319.3	73837-14-6;		HMDB06111	1.0286	1.35002	0.738332	0.930521	1.31023	1.38024	2.14891	0.729353	0.988403	2.00064	0.971395	1.57574	0.374028	0.471353	0.949763	3.03447	1.20469	1.32306	1.6381	0.745936	1.13359	3.53184	0.949785	2.02285	1.44901	0.986936	1.29406	1.94077	0.719669	0.498878	4.8018	0.605951	0.103697	0.481691	1.95169	0.830569	1.0116	0.308696	0.843828
13-HODE + 9-HODE	Lipid	Fatty acid, monohydroxy	201	37752	LC/MS	5247	295.2				1.20799	0.870598	1.01223	0.390868	1.01784	0.713086	1.30431	1.2045	1.12115	1.08064	0.646371	0.587118	0.82045	1.16091	1.68057	2.06294	0.66139	0.500837	0.587925	1.02477	0.850693	3.77719	0.815893	0.989038	1.12978	1.2176	0.287959	1.11882	0.987768	1.14331	3.24649	1.78216	0.339573	0.579384	0.570551	1.01096	0.409365	0.827367	0.573586
13-methylmyristic acid	Lipid	Fatty acid, branched	201	38293	LC/MS	5498	241.3	2485-71-4;			0.758646	1.07984	0.937811	0.913226	0.761615	0.9278	1.05071	0.718301	1.26481	1.05631	1.12198	0.882006	1.02509	0.806713	1.17458	1.10465	0.814626	1.18958	0.926894	1.06541	0.768288	0.866487	0.886241	1.29032	0.718301	0.974532	1.07686	1.34255	0.782683	0.971549	1.03176	1.20555	0.989756	1.13165	0.750079	0.907013	0.870296	1.26332	1.14251
15-methylpalmitate	Lipid	Fatty acid, branched	201	38295	LC/MS	5698	269.4	1603-03-8;			0.951486	1.09793	0.923959	0.966839	0.884001	0.814	0.947431	1.00431	1.3956	1.06549	0.941221	0.880855	1.16573	0.880099	1.2377	1.26626	0.706652	1.07153	0.808992	1.16462	0.836184	1.2578	0.826126	1.32296	0.995688	0.876151	1.06898	1.03316	0.88713	1.09798	1.81547	1.09297	0.961067	0.902356	0.891647	1.08079	0.765019	1.14878	1.19414
17-methylstearate			201	38296	LC/MS	5987	297.4	2724-59-6;			0.774058	1.57694	0.979188	0.748799	0.848203	0.272358	1.08307	1.02081	2.19147	1.03655	0.683738	0.727561	1.02614	0.681832	1.75689	3.80871	0.916934	0.825984	0.779969	1.05145	1.26528	3.28709	0.83762	1.60513	1.03284	0.597265	0.900401	0.858445	0.409467	1.71059	6.72121	1.61498	0.733944	0.756659	0.711053	1.57716	0.874108	1.22301	1.51043
2'-deoxycytidine	Nucleotide	Pyrimidine metabolism, cytidine containing	200	15949	LC/MS	1256	228	951-77-9;	C00881	HMDB00014	0.790213	0.974743	0.405752	0.654468	0.875017	1.58559	0.746893	1.19169	1.43874	1.19482	0.717438	0.845944	0.937943	1.23082	1.02039	1.14484	0.842441	1.05737	1.05501	1.19191	0.349466	0.861365	0.452496	0.991599	0.939531	0.757906	1.44369	1.03736	1.52329	1.0434	0.896689	1.08834	0.768891	0.962014	1.23448	0.695149	1.36723	1.03313	1.22958
2-(4-hydroxyphenyl)propionate	Amino acid	Phenylalanine & tyrosine metabolism	50	35632	GC/MS	1635	193	938-96-5;	C03080		0.984523	0.775064	0.951059	0.361175	0.7546	1.42172	1.20489	1.01548	1.14001	1.22477	0.913119	1.03862	0.717015	0.288005	0.792914	0.726382	0.911465	2.10744	0.950128	1.77803	0.623694	0.927126	0.604756	0.968449	1.50567	0.978362	0.835154	1.50141	2.10185	1.03381	1.41432	1.15977	1.04384	1.05385	1.40022	0.139232	1.22668	0.856816	0.139232
2-aminoadipate	Amino acid	Lysine metabolism	50	6146	GC/MS	1686.5	260.1	542-32-5;1118-90-7;	C00956	HMDB00510	0.788477	1.09818	1.56191	1.10216	0.424276	0.744237	1.45182	0.956574	0.62779	1.01243	1.28741	1.20594	1.01275	0.677544	0.622854	0.448788	1.64491	0.987571	1.50333	1.05616	1.26805	0.900458	1.35001	0.857896	0.718361	0.606516	1.53133	1.00345	2.66826	0.713411	0.472083	0.568236	2.37975	2.20083	1.55223	0.775674	2.18057	0.51243	0.996554
2-aminobutyrate	Amino acid	Butanoate metabolism	50	1577	GC/MS	1215.7	130	1492-24-6;	C02261	HMDB00650	0.917491	1.1038	0.741862	1.28163	0.858903	0.767097	1.51938	1.08032	0.754065	1.01922	1.03155	1.35533	1.17758	0.511056	0.70563	0.725088	1.21515	0.927523	1.00325	1.04835	0.980779	1.42927	0.773199	0.949141	0.957456	0.721288	1.39366	1.49089	1.49187	0.632316	1.1131	0.9492	1.19453	0.996754	1.91121	0.929094	1.21361	0.801187	0.920962
2-arachidonoylglycerophosphoethanolamine*	Lipid	Lysolipid	201	32815	LC/MS	5674	500.3				0.843664	1.09146	2.48583	0.939274	0.987739	0.790081	0.791338	1.14767	1.76869	1.42066	1.12208	0.979377	0.793515	0.535285	1.56287	1.48758	7.39062	0.96363	1.06979	0.927125	2.06337	1.9589	2.46854	1.02062	0.945869	0.899466	0.61434	1.33633	0.89941	11.9456	1.76069	0.945136	0.49964	0.78726	1.01226	1.31503	0.907334	0.980734	0.797174
2-docosahexaenoylglycerophosphoethanolamine*	Lipid	Lysolipid	200	34258	LC/MS	5512	526.2				0.815661	1.18823	1.32128	2.08669	1.99855	0.879197	0.709231	1.5732	1.03734	1.467	0.664184	0.97458	1.32884	1.25817	0.357408	0.357408	1.15161	0.551664	0.885434	0.675147	1.1208	2.30401	1.97196	0.835081	1.4479	0.987178	0.449369	0.357408	0.6312	1.12224	1.77695	0.357408	0.654875	0.638736	0.357408	1.50181	1	0.357408	0.357408
2-hydroxy-3-methylvalerate	Amino acid	Valine, leucine and isoleucine metabolism	201	36746	LC/MS	1787	131.1	488-15-3;		HMDB00317	0.658607	1.04671	0.658607	1.36318	0.990455	0.724704	2.07706	0.658607	0.658607	1.62825	0.767395	0.959545	0.658607	0.658607	0.658607	0.915667	1.04034	1.32842	0.658607	1.28222	0.658607	1	0.658607	1.0197	1.15173	0.989511	0.871022	0.983117	1.19173	0.658607	0.658607	1.26769	1.08146	0.97143	1.05845	0.658607	0.869814	0.89053	0.658607
2-hydroxybutyrate (AHB)	Amino acid	Cysteine, methionine, SAM, taurine metabolism	50	21044	GC/MS	1169.4	130.9	3347-90-8;	C05984	HMDB00008	0.415352	0.589753	0.642149	0.673472	0.539115	0.360594	1.23044	0.998975	1.01803	1.3266	1.02978	1.53926	1.06719	0.734211	0.512899	1.3096	1.93313	1.33035	0.981284	1.21106	0.435941	0.942869	0.471743	1.06655	0.858799	0.708884	2.21627	1.19806	1.25545	1.42057	0.653971	1.09962	2.64821	0.981965	1.00103	0.493516	1.15908	1.21349	1.02518
2-hydroxyglutarate	Lipid	Fatty acid, dicarboxylate	50	37253	GC/MS	1576	247	40951-21-1;	C02630	HMDB00606	0.630501	1.09808	0.780773	0.830313	1.20276	0.710325	0.868859	1.1467	1.04628	1.37442	0.916367	1.36557	0.83199	1.2259	0.693308	0.919712	1.36001	1.13321	1.10905	1.22669	0.749727	1.49794	0.79652	0.953359	1.10321	0.902386	1.22332	1.29035	1.66904	0.806639	0.787262	1.3214	1.56835	0.953718	1.4236	0.795725	1.47225	0.944515	0.820378
2-hydroxyhippurate (salicylurate)	Xenobiotics	Benzoate metabolism	201	18281	LC/MS	2252	194.1	487-54-7;	C07588	HMDB00840	0.572437	1.07742	0.678804	0.572437	0.572437	0.572437	0.984419	0.572437	0.572437	0.572437	1.09771	3.08857	0.690198	0.880283	0.776718	0.572437	1.10725	1.77042	1.27322	1.96622	0.572437	1.14655	0.572437	1.33736	0.572437	0.839188	1.0524	1.01558	4.09424	0.657256	0.572437	0.948956	1.04595	1.99848	0.919142	0.918689	0.980668	0.954048	0.919804
2-hydroxyisobutyrate	Amino acid	Valine, leucine and isoleucine metabolism	50	22030	GC/MS	1107.5	130.9	594-61-6;		HMDB00729	0.707737	1.22531	0.622907	0.622907	0.836763	0.622907	0.932868	1.18039	0.622907	1.0668	1.32693	0.622907	0.937152	0.958954	1.03591	0.908405	0.622907	0.622907	0.9335	1.18212	0.632374	0.73666	0.851781	0.622907	0.964095	0.914504	0.622907	1.06225	0.622907	1.10262	1.32083	1.27514	0.622907	0.622907	1.06236	1	0.622907	0.622907	0.964415
2-hydroxyoctanoate	Lipid	Fatty acid, monohydroxy	201	22036	LC/MS	3781	159.2	617-73-2;		HMDB02264	1.07654	1.29574	1.72346	1.49018	0.995429	1.59745	1.63839	1.43223	0.709151	1.52389	0.986783	0.709151	0.984864	0.730788	1.09858	0.740027	1.04191	1.11565	0.737302	1.05413	0.780692	0.709151	1.00457	1.10279	0.922212	0.709151	0.803454	0.709151	0.709151	0.785016	0.966843	0.88487	1.14567	1	0.727633	1.1474	1.14984	0.709151	0.744651
2-hydroxypalmitate	Lipid	Fatty acid, monohydroxy	201	35675	LC/MS	5508	271.3	764-67-0;			0.93527	1.33758	1.03437	1.03385	1.38621	0.963614	0.834337	1.95068	1.83088	1.6076	0.77136	0.633317	1.31628	0.614192	1.21798	1.22036	0.59375	0.887021	0.759675	1	0.740943	0.411421	0.868682	1.28318	1.96294	1.21612	0.913116	1.48314	0.411421	0.857183	1.74654	1.45085	0.72789	0.84687	0.411421	1.06073	0.90735	1.79836	1
2-hydroxystearate	Lipid	Fatty acid, monohydroxy	201	17945	LC/MS	5705	299.4	629-22-1;	C03045		0.761124	1.27856	1.13153	0.970088	1.06821	0.743759	1.11698	1.14842	1.38558	1.38502	1.28899	0.83074	1.14917	0.79197	1.16884	1.20436	0.638475	0.586025	0.662265	0.955486	0.919019	0.547659	0.97408	1.14295	1.29217	1.05288	0.847082	1.09234	0.547659	0.911046	1.02592	1.10397	0.954952	0.941291	0.571165	1.23452	0.740006	1.32235	1
2-linoleoylglycerophosphocholine*	Lipid	Lysolipid	200	35257	LC/MS	5544	520.4				0.9248	1.17632	1.11267	1.16703	1.18215	1.03284	0.998024	1.09749	0.76753	1.0148	0.823876	1.11264	1.05894	1.00214	0.876839	1.34253	1.00198	0.601308	0.980521	0.726869	0.693364	2.25271	1.39943	0.731661	1.35558	1.05002	0.710739	1.02333	0.846142	0.631633	2.07982	0.638693	0.791607	0.845579	0.9852	1.22417	0.919734	0.753238	0.535919
2-linoleoylglycerophosphoethanolamine*	Lipid	Lysolipid	201	36593	LC/MS	5650	476.4				0.878721	1.22161	2.14355	0.795061	0.641659	0.572658	1.31726	0.934432	1.10997	0.937734	1.05583	1.33961	0.936455	0.511967	1.41402	1.0332	5.21411	1.01331	0.929774	0.908303	1.54427	1.85434	1.53045	0.697654	0.986687	0.483222	0.644993	1.47308	0.827971	6.44804	1.64896	0.947491	0.633725	0.860865	1.16321	1.39069	1.05251	1.12458	0.789138
2-methylbutyroylcarnitine	Amino acid	Valine, leucine and isoleucine metabolism	200	35431	LC/MS	2439	246.1	31023-25-3;		HMDB00378	1.00818	1.01967	1.13216	1.40446	0.626378	0.711048	0.905262	0.966365	0.775564	0.991822	0.940191	1.61648	1.02202	0.640393	0.841828	1.06002	0.930343	1.10431	1.61481	1.15125	1.52681	1.32628	1.17867	1.18752	0.714011	0.635198	1.40444	1.18443	1.31819	0.75644	0.763898	0.897111	0.856174	1.03202	1.64626	0.866239	1.66367	0.855443	1.18378
2-oleoylglycerophosphocholine*	Lipid	Lysolipid	200	35254	LC/MS	5640	522.4				1.04143	1.59236	1.57241	1.74063	1.71637	0.988085	0.682331	1.16052	1.15969	1.75311	0.662725	0.988426	1.0242	1.10483	1.01191	1.88415	1.20144	0.596714	0.65262	0.816588	0.806747	3.06901	2.49398	1.06882	1.57851	1.37166	0.706529	0.978796	0.793691	1.01157	2.71409	0.844903	0.654395	0.77036	0.7543	1.22329	0.781244	0.730877	0.471288
2-oleoylglycerophosphoethanolamine*	Lipid	Lysolipid	201	35687	LC/MS	5848	478.3				1.18474	1.31787	2.30089	0.730511	0.600598	0.533621	1.13848	0.981236	0.973673	0.488244	1.21973	1.06211	1.07284	0.488244	1.08363	0.76519	4.37739	0.592901	0.785852	1.14311	0.787897	1.6477	1.55665	0.684541	0.712086	0.634359	0.837165	1.24845	1	1.29245	1.65902	0.858955	0.758595	0.488244	0.926627	1.83177	1.15116	1.0612	1
2-palmitoylglycerophosphocholine*	Lipid	Lysolipid	200	35253	LC/MS	5604	496.3				1.04587	1.10047	0.863422	1.3884	1.09854	1.18692	1.02894	1.04816	1.14752	1.00961	0.658756	0.77919	0.907942	1.03992	1.10296	1.45775	1.13259	1.05833	0.648269	0.690999	0.705222	1.29432	1.61676	1.08876	1.01778	0.971061	0.71082	0.681377	0.99039	1.05704	1.26037	0.857748	0.609047	0.734739	0.887817	0.939927	0.785333	0.690896	0.467897
2-palmitoylglycerophosphoethanolamine*	Lipid	Lysolipid	201	35688	LC/MS	5790	452.3				0.830397	1.37155	2.27165	0.899951	0.71396	0.851845	1.1174	1.16123	1.18009	0.992786	1.45734	0.736231	0.743721	0.571644	1.18004	1.39209	8.03239	0.856358	0.893374	1.3169	1.27561	0.999148	2.05529	0.894396	0.913681	1.00085	1.00721	1.33689	0.982929	0.965717	0.970588	0.97464	0.93793	0.918853	0.94423	1.03898	1.19127	1.20209	1.16043
2-phosphoglycerate	Carbohydrate	Glycolysis, gluconeogenesis, pyruvate metabolism	50	35629	GC/MS	1734	459.1	70195-25-4;	C00631	HMDB03391	1.06805	1.23511	0.935386	1	1.86844	1.26478	1.75471	0.874078	0.888751	0.416144	0.323944	1.2393	0.217819	0.285259	0.217819	0.217819	0.217819	0.217819	1.25579	0.76093	0.90658	1.9775	0.892539	0.486349	1.17627	0.506333	0.642651	2.06234	1.18945	0.217819	1.06461	0.411711	0.217819	0.481281	3.44579	1.53176	1.1035	0.217819	0.334805
2-stearoylglycerophosphocholine*	Lipid	Lysolipid	200	35255	LC/MS	5780	524.4				0.917632	1.08921	0.654266	1.50808	1.11878	2.29526	2.33838	1.38012	2.64042	1.04083	0.621061	0.702133	0.83856	0.835146	1.33524	2.874	1.94352	1.46332	0.725974	0.703464	0.626366	1.21901	2.10544	1.02988	1.0172	0.970119	0.982801	0.965911	1.1963	2.04283	2.95926	0.798061	0.673572	0.914194	0.929554	0.755452	0.515491	0.8426	0.886923
3-(4-hydroxyphenyl)lactate	Amino acid	Phenylalanine & tyrosine metabolism	201	32197	LC/MS	1395	181.1	6482-98-0;	C03672	HMDB00755	0.352133	0.78677	0.781354	0.731872	0.51805	0.341084	0.633138	0.746902	0.973659	1.14914	1.09579	1.46586	1.03452	1.55047	0.730284	1.06792	1.72109	1.20478	1.03628	1.14519	0.427531	0.620286	0.613603	0.903003	1.08659	0.9617	1.37434	1.15213	0.965477	1.02634	0.575339	1.11799	1.75081	1.30125	1.05576	0.724083	1.45604	1.5348	1.5587
3-dehydrocarnitine*	Lipid	Carnitine metabolism	200	32654	LC/MS	1020	160.2	10457-99-5;	C02636	HMDB12154	1.30361	0.792816	0.746813	0.4766	1.00296	1.24092	0.98411	0.608451	1.08863	1.3757	0.817392	0.919875	1.12748	0.72896	1.01723	1.03647	0.651315	0.970509	0.765594	1.35374	0.542444	1.07728	0.997038	1.27103	1.56448	1.23998	0.423291	0.855819	0.826243	1.01589	1.90379	0.874761	0.244599	0.814857	0.881797	1.06048	1.1894	0.598283	1.29522
3-hydroxybutyrate (BHBA)	Lipid	Ketone bodies	50	542	GC/MS	1203.5	116.9	625-72-9;	C01089	HMDB00357	0.625174	0.764393	0.56779	0.66438	2.42107	0.782342	0.666083	1.18552	2.1965	1.80789	0.705568	1.23769	0.943328	0.991673	0.597569	1.64005	1.11093	1.06679	0.798556	0.819202	0.546903	1.61985	0.540022	1.04614	1.78424	1.15745	1.05763	1.00833	0.918114	1.27152	1.91044	1.12849	1.0161	0.839931	2.4286	0.777258	0.942697	0.983901	0.85535
3-indoxyl sulfate	Amino acid	Tryptophan metabolism	201	27672	LC/MS	2258	212	2642-37-7;		HMDB00682	0.735193	0.7582	0.879989	1.06502	0.649697	0.625378	1.48899	0.999566	0.421509	0.70351	1.06032	1.04039	0.603898	1.66026	0.490136	0.732176	1.20805	1.00043	0.959606	1.73867	1.45355	1.2863	0.678179	0.938178	1.64156	0.725344	0.928446	1.04459	2.22983	0.450233	1.36001	1.64392	1.6277	1.29902	1.54733	0.307198	0.427409	1.01776	0.45754
3-methyl-2-oxobutyrate	Amino acid	Valine, leucine and isoleucine metabolism	201	21047	LC/MS	1489	115.1	3715-29-5;	C00141	HMDB00019	0.812429	1.29411	1.17101	1.13697	1.16123	0.99468	0.772198	1.22697	1.13811	0.724763	0.946184	0.767739	0.805196	0.846271	1.28804	1.30916	0.983727	1.14224	0.916252	0.85337	1.00532	1.10297	0.862037	1.08622	1.41039	1.22124	1.1183	0.90539	0.76445	0.986901	1.3417	1.29972	0.770905	0.71696	0.93171	1.03797	1.0131	1.04394	0.845685
3-methyl-2-oxovalerate	Amino acid	Valine, leucine and isoleucine metabolism	201	15676	LC/MS	2106	129.2	51829-07-3;	C00671	HMDB03736	0.775258	1.15854	1.24853	1.48098	1.00471	0.832315	0.698999	1.16538	1.0632	0.839668	0.920803	0.987449	1.04963	1.00044	1.10554	1.36532	1.09535	0.995287	0.899433	1.20626	1.20004	0.919338	0.795379	1.33958	1.19315	0.96157	1.29594	1.01858	0.811698	0.999556	0.956707	0.897706	0.794662	0.832617	1.1213	1.07963	1.21183	0.899229	0.783843
3-phenylpropionate (hydrocinnamate)	Amino acid	Phenylalanine & tyrosine metabolism	201	15749	LC/MS	2830	149.1	501-52-0;	C05629	HMDB00764	0.328806	0.328806	0.328806	0.328806	0.328806	1.93742	0.328806	0.328806	0.328806	0.328806	0.328806	0.328806	0.328806	0.840432	0.877288	0.846302	1.16023	1.47633	1.209	0.328806	0.328806	0.328806	0.328806	0.328806	0.328806	0.328806	0.328806	1.05667	1.09697	0.328806	1	0.74183	0.328806	0.328806	0.328806	0.328806	0.328806	0.702162	1.22552
3-phosphoglycerate	Carbohydrate	Glycolysis, gluconeogenesis, pyruvate metabolism	50	1414	GC/MS	1756	299	80731-10-8;	C00597	HMDB00807	1.39867	1.34684	1.30291	1.02837	1.94459	1.53065	1.79629	0.948183	0.97163	1.00529	0.587504	1.68717	0.470927	0.409561	0.258248	0.253145	0.333532	0.349531	1.42048	0.852545	1.83503	1.86877	1.01138	0.522376	0.994711	0.590938	0.755332	1.82232	1.20828	0.567822	1.6241	0.442341	0.100116	0.705326	5.29489	1.55233	1.22035	0.150559	0.670502
3-ureidopropionate	Amino acid	Alanine and aspartate metabolism	200	3155	LC/MS	1062	133.1	462-88-4;	C02642	HMDB00026	0.640026	0.757667	1.00138	0.887472	0.536434	0.506725	0.708992	0.884075	1.08366	1.67388	0.765003	1.86595	0.757793	1.41021	0.567252	1.18218	1.47868	1.02993	0.952318	1.21985	0.619475	0.727711	1.11819	1.26203	0.706012	0.636343	2.2816	1.12521	1.24792	0.982047	0.929405	0.843462	1.69816	1.5873	1.66768	0.702488	1.82023	1.12065	1.0153
4-ethylphenylsulfate	Xenobiotics	Benzoate metabolism	201	36099	LC/MS	3570	201.1		C13637		0.839903	0.839903	0.839903	1	0.839903	0.839903	0.839903	0.839903	0.839903	0.839903	0.839903	0.839903	0.839903	0.839903	0.839903	0.839903	0.839903	0.839903	0.839903	0.839903	0.839903	0.839903	0.839903	0.839903	0.839903	0.839903	0.839903	0.839903	0.839903	0.839903	0.839903	0.839903	0.839903	0.839903	0.839903	115.096	0.839903	0.839903	0.839903
4-guanidinobutanoate	Amino acid	Guanidino and acetamido metabolism	200	15681	LC/MS	1085	146.1	463-003;463-00-3;	C01035	HMDB03464	0.717748	0.869721	0.980642	0.63192	0.564501	0.61765	0.62073	1.10894	0.497362	1.09151	1.01936	1.3731	0.905458	1.19098	0.972753	0.832611	1.36801	1.47542	1.21074	1.088	0.628998	1.04308	0.934396	1.01806	0.899258	0.981937	1.38384	1.38832	1.81054	0.792431	0.778186	1.04745	1.69122	1.23746	1.12659	0.829157	0.947917	1.73835	1.26263
4-hydroxybutyrate (GHB)	Lipid	Fatty acid, monohydroxy	50	34585	GC/MS	1277	233.1	502-85-2;	C00989	HMDB00710	0.19118	0.589797	0.87312	0.19118	0.706811	0.441118	0.36337	1.57699	1.55232	1.95179	1.00678	1.01693	1.22284	1.03777	1.1234	0.900466	1.14428	0.591195	0.611123	1.35453	0.19118	1.47185	0.882388	0.903652	1.69579	1.02984	0.855878	0.723883	1.26734	0.926493	0.993217	1.22779	1.29117	0.533957	0.19118	1.01674	0.964788	1.41088	1.00392
4-hydroxyphenylpyruvate	Amino acid	Phenylalanine & tyrosine metabolism	201	1669	LC/MS	1716	179.1	156-39-8;	C01179	HMDB00707	0.308354	0.654345	0.822538	0.913521	0.27491	0.50961	0.992025	0.834831	0.496677	0.425586	1.66221	1.50821	0.860228	1.59362	0.708967	0.953905	2.46466	1.61368	1.44186	1.04913	0.717321	0.355131	1.04609	1.00798	1.41493	0.611934	2.34005	1.24702	1.11902	0.672242	0.224088	0.719161	2.06182	1.44919	1.37451	0.639228	2.17779	1.70519	1.0131
4-methyl-2-oxopentanoate	Amino acid	Valine, leucine and isoleucine metabolism	201	22116	LC/MS	2200	129.2	816-66-0;	C00233	HMDB00695	0.799594	1.09367	1.27023	1.56167	1.16967	0.772547	0.670785	1.26919	0.994043	0.749169	0.814574	1.03062	0.954834	0.826986	1.03308	1.2781	1.09005	1.00418	1.05047	0.995822	1.20525	0.992065	0.755312	1.19309	1.06968	1.19615	1.24877	0.965508	0.742163	0.990188	1.16488	0.852957	0.725169	0.78621	1.15557	1.01788	1.09384	0.822122	0.684711
4-vinylphenol sulfate	Xenobiotics	Benzoate metabolism	201	36098	LC/MS	3323	199.1		C05627	HMDB04072	0.965796	0.749358	1.19249	0.74445	0.509358	1.05747	1.93986	0.86474	1.06384	0.747608	1.00288	1.18054	0.80413	1.09307	0.484031	0.755656	1.47153	1.51394	1.06915	1.23887	1.02331	0.661092	1.19323	0.956459	0.772105	0.913174	1.41419	0.900168	1.40838	0.61975	0.649445	1	1.01607	1.1833	1.64138	0.884137	1.34157	0.632523	0.928424
5-dodecenoate (12:1n7)	Lipid	Medium chain fatty acid	201	33968	LC/MS	5206	197.2	2430-94-6;		HMDB00529	0.892703	1.28424	0.819687	1.02279	2.08494	1.1073	0.376024	1.83998	2.51619	3.15924	0.68814	0.779393	1.38602	1.82605	1.9589	3.52005	0.376024	0.632244	0.566345	1.27962	0.718954	1.74793	0.867176	0.953397	2.92393	1.83323	0.610419	0.609862	0.698545	1.26762	3.34689	1.60485	0.819862	0.53939	0.442143	0.977213	0.376024	2.14227	0.623152
5-methylthioadenosine (MTA)	Amino acid	Polyamine metabolism	200	1419	LC/MS	2427	298.1	2457-80-9;	C00170	HMDB01173	1.07647	1.08491	0.926339	0.958788	1.27489	1.1964	0.929191	1.00019	1.14463	1.08868	0.876162	1.0824	0.936231	0.932835	0.77519	0.999812	0.531437	0.913224	1.022	0.763454	1.44615	1.09122	1.13977	1.16687	1.28986	0.941254	0.892878	1.11678	1.29482	1.19419	0.837704	0.978003	0.443527	0.816882	1.31512	0.67284	0.951497	0.621358	1.12505
5-oxoproline	Amino acid	Glutathione metabolism	201	1494	LC/MS	744	128.2	98-79-3;	C01879	HMDB00267	1.14772	1.38621	1.13109	1.28139	1.15028	1.42794	1.01537	1.03157	0.915151	1.08692	0.728622	1.14628	0.889125	0.570425	0.854949	0.975413	0.900448	0.969974	0.907355	0.882331	1.6282	1.45848	1.34718	0.984634	0.721241	0.640888	0.896319	1.48853	0.942809	0.808213	1.20739	1.06092	0.690667	0.840949	2.50239	0.858578	1.11063	0.854234	1.20914
7-alpha-hydroxy-3-oxo-4-cholestenoate (7-Hoca)	Lipid	Sterol/Steroid	201	36776	LC/MS	5268	429.4	115538-85-7;	C17337	HMDB12458	0.934862	1.18691	0.995858	1.05704	0.870748	1.31751	0.936676	1.22736	1.2269	1.24348	0.984768	0.913665	1.38014	0.831353	0.929611	0.707852	1.19062	0.932759	0.960335	1.0265	0.84894	0.873554	1.14403	0.830559	1.04815	1.31798	1.05137	1.00925	1.06787	1.37102	0.882183	1.12389	0.933236	0.761302	0.781592	0.872577	1.21494	1.00414	1.00849
acetylcarnitine	Lipid	Carnitine metabolism	200	32198	LC/MS	1203	204.2	5080-50-2;	C02571	HMDB00201	0.942084	1.13898	1.07301	1.0077	1.27632	0.836712	0.737351	1.06023	1.09548	1.06077	0.83476	1.08095	0.794827	0.867975	0.964892	1.03511	0.845666	0.848419	1.2126	0.822498	1.25109	1.34229	0.829175	0.984537	1.09098	1.0031	1.0893	1.24826	0.957761	0.996903	1.09561	0.953952	0.784168	0.885414	1.28072	0.904425	0.984501	0.951642	1.15604
adenine	Nucleotide	Purine metabolism, adenine containing	200	554	LC/MS	1003	136.1	73-24-5;	C00147	HMDB00034	0.506475	1.05606	0.506475	0.506475	0.506475	0.506475	0.506475	1.40018	0.68763	0.902054	1.57545	0.506475	1.75007	1.23723	1.02413	1.5983	1.72315	0.834441	1.04292	0.708757	0.506475	0.506475	0.506475	0.812251	0.506475	0.963087	0.846274	0.891304	0.506475	0.595846	0.506475	0.922414	1.36045	1.63006	0.975873	0.604692	1.48849	1.5695	1.99497
adenosine	Nucleotide	Purine metabolism, adenine containing	200	555	LC/MS	1605	268.1	58-61-7;	C00212	HMDB00050	0.50369	0.49033	0.677927	0.737806	0.409309	0.552676	0.173692	0.958731	1.01954	0.689099	1.31033	0.704516	1.15859	1.12957	1.81606	1.58497	1.60397	1.16043	0.765432	1.28385	0.376465	0.470114	1.04127	1.43068	0.793661	1.45335	1.88762	1.01399	1.20406	0.988242	0.364794	1.28151	1.29541	1.49991	0.61962	0.498263	0.849335	1.66447	1.01176
adenosine 5'-monophosphate (AMP)	Nucleotide	Purine metabolism, adenine containing	200	32342	LC/MS	1210	348.1	149022-20-8;	C00020	HMDB00045	0.47394	0.546849	1.25789	0.63544	0.271868	0.510956	0.171903	0.736962	0.899863	1.10593	1.13512	1.99734	0.693156	0.559422	0.722233	1.04423	1.2155	0.955766	1.49284	1.22365	1.15341	1.01804	0.808453	0.755131	1.08652	0.84782	1.06186	1.82008	1.22707	0.444285	0.280276	0.506092	0.110829	1.1138	1.63902	1.15931	1.3495	0.400031	1.11501
adenosine 5'diphosphoribose	Cofactors and vitamins	Nicotinate and nicotinamide metabolism	201	558	LC/MS	964	558.1	68414-18-6;	C00301	HMDB01178	1.40702	1.64209	1.50293	1.79731	2.1291	1.51585	1.65746	0.821607	0.939608	1	0.41456	2.32396	0.536236	0.498074	0.427197	0.361522	0.679076	0.261286	1.55841	0.660333	2.72438	2.91557	1.13108	0.474485	1.25584	0.659731	0.596592	1.27075	0.727411	0.456678	1.81813	0.249834	0.186846	0.81614	2.03622	2.18225	1.78089	0.186846	0.64286
adenylosuccinate	Nucleotide	Purine metabolism, adenine containing	200	18360	LC/MS	1870	464.1	19046-78-7;	C03794	HMDB00536	0.517682	0.460529	3.64721	0.673217	0.369354	0.416759	0.369354	0.70005	0.696209	2.02826	1	2.76158	0.686701	0.520199	0.369354	1.42534	0.910954	0.700288	3.36728	1.29126	1.85553	2.11823	0.940313	0.930083	1.47519	0.801375	1.89083	2.51021	0.369354	0.559867	0.369354	0.369354	0.369354	1.06992	0.904636	1.67725	2.66113	0.369354	1.56832
adipate	Lipid	Fatty acid, dicarboxylate	200	21134	LC/MS	2460	147	124-04-9;	C06104	HMDB00448	1.36744	0.997689	1.41166	1.44578	1.20936	1.00719	1.20279	1.0399	0.945752	1.08978	0.980814	1.01195	1.16879	1.00231	1.05571	0.954024	1.12315	0.793256	1.26241	0.808169	1.40076	0.83998	1.155	1.03914	0.987311	0.938402	0.869398	0.896412	1.0709	0.923844	0.919938	0.654517	0.949773	0.971506	0.8464	1.36405	1.00467	0.973614	0.789417
adrenate (22:4n6)	Lipid	Long chain fatty acid	201	32980	LC/MS	5684	331.3	2091-25-0;	C16527	HMDB02226	0.99362	1.1757	1.39484	0.631783	0.969127	1.00638	1.30433	1.30494	1.10698	1.18186	0.800164	0.447491	1.12663	1.42583	1.40906	1.96006	0.524505	0.907308	0.637737	1.13279	0.9379	1.96799	0.813544	1.20845	1.11026	0.953574	0.737948	0.796989	1.3516	1.34195	3.08017	1.10947	0.348778	0.948014	0.771747	0.613633	0.898086	0.574882	1.4854
alanine	Amino acid	Alanine and aspartate metabolism	50	1126	GC/MS	1147.6	115.9	56-41-7;	C00041	HMDB00161	0.947844	1.09228	0.943043	1.13257	0.914818	0.68988	1.00985	0.997412	0.778125	1.09932	1.17228	1.3128	1.15098	0.956846	0.82071	0.650827	1.11153	0.955121	1.10322	1.17895	1.00259	1.29363	1.03072	1.0034	0.867957	0.738423	1.17579	1.19114	1.02498	0.7797	1.11482	0.550836	0.97475	0.9184	1.50651	0.954688	1.20955	0.79211	0.996596
alanylalanine	Peptide	Dipeptide	50	15129	GC/MS	1379.5	271.1	1948-31-8;	C00993	HMDB03459	0.714825	1.16315	0.792757	0.79661	1.01577	0.774894	0.971743	1.52535	1.113	0.94824	1.0646	0.855619	1.17812	1.06487	0.900522	1.03378	1.16309	1.2801	0.857311	1.27874	0.583894	0.952111	0.68816	0.822671	1.05527	1.02826	1.06416	1.0701	0.98423	1.05463	0.673471	0.938557	1.34667	0.835651	0.905856	1.10929	1.55228	1.19468	0.790026
allantoin	Nucleotide	Purine metabolism, urate metabolism	50	1107	GC/MS	1809.8	518.3	97-59-6;	C02350	HMDB00462	0.776808	0.917294	0.773957	0.859169	0.622457	1.03636	0.812055	1.22736	1.07355	1.49122	1.03061	1.525	0.979238	1.49538	0.732049	0.709232	1.29551	1.40949	1.24058	1.89732	0.577095	0.926447	0.699485	1.3263	1.18405	0.731098	1.4803	1.28859	1.59757	0.780102	0.819652	0.890064	1.6809	1.31414	0.611842	0.621207	1.42603	0.867175	0.849726
alpha-hydroxyisocaproate	Amino acid	Valine, leucine and isoleucine metabolism	201	22132	LC/MS	1854	131.2	10303-64-7;	C03264	HMDB00746	0.500074	1.02422	0.801283	1.15215	0.703396	0.832524	1.49281	0.500074	0.500074	1	1.1074	1.15941	0.500074	0.500074	0.500074	1.08693	0.500074	1.08697	0.500074	1.16711	0.500074	0.567297	0.702034	0.500074	0.823368	0.883674	0.937459	0.588296	0.707475	0.500074	0.500074	0.652556	1.24314	1.01143	1.18246	0.500074	1	1.10631	0.500074
alpha-hydroxyisovalerate	Amino acid	Valine, leucine and isoleucine metabolism	201	33937	LC/MS	1142	117.1	600-37-3;		HMDB00407	0.826102	1.00106	1.05627	1.14039	0.941956	0.952209	1.10023	1.24116	0.998945	1.16718	0.925393	0.988562	0.774467	1.05535	1.28886	1.09748	1.02512	1.35239	0.925853	1.04503	0.923962	0.917856	1.09098	0.884274	0.76195	1.10438	0.887883	1.11058	0.954966	1.05488	0.868487	0.995134	0.859963	0.879088	1.12085	0.898806	0.894495	1.48176	0.423443
alpha-ketoglutarate	Energy	Krebs cycle	50	33453	GC/MS	1779	419.1	305-72-6;328-50-7;22202-68-2;	C00026	HMDB00208	0.474661	1.59784	0.903006	2.82691	0.546922	0.953492	0.7871	0.890043	1.02313	0.75717	2.06751	0.864407	1	2.90964	1.10265	2.1869	1.78325	2.4205	1.17713	1.43191	0.320177	0.378447	0.881272	1.83791	1.23531	0.976867	1.53273	0.518547	1.01147	1.43428	0.299111	0.883479	3.90515	0.682341	0.299111	0.868742	1.8077	1.53605	0.793062
anserine	Peptide	Dipeptide derivative	201	15747	LC/MS	1126	239.2	10030-52-1;	C01262	HMDB00194	1.4645	1.25844	0.828746	1.21636	4.08969	2.14833	1.29722	1.18809	0.807616	0.895901	0.826679	2.27879	0.873045	0.231185	0.702705	0.791387	0.1747	0.793772	0.970532	1.1041	6.25348	1.79715	1.2462	0.205265	1.15674	0.338335	0.339371	1.02947	0.698259	0.1747	4.22152	0.1747	0.579133	0.688025	8.53815	1.94854	1.85007	0.515899	0.369573
arabitol	Carbohydrate	Nucleotide sugars, pentose metabolism	50	15964	GC/MS	1687.5	217	488-82-4;	C00474	HMDB01851	0.843283	0.883221	0.934004	0.486172	0.842704	0.998659	0.486172	0.486172	0.802423	1.016	0.78616	1.75375	1.20472	1.59787	1.01174	0.486172	1.03282	0.486172	1.02302	1	0.729025	1	0.585793	0.486172	1.07504	1.22506	0.919786	1.06469	1.30771	0.593922	0.797799	0.486172	1.58654	0.986553	1.7937	0.692844	1.39632	1.37506	1.27894
arachidate (20:0)	Lipid	Long chain fatty acid	50	1118	GC/MS	2071.2	369.3	506-30-9;	C06425	HMDB02212	1.12914	0.99439	0.410942	0.410942	0.931214	0.835621	0.69857	1.60293	1.13622	0.929561	0.643861	0.718175	0.99157	1.27267	1.10244	1.8772	0.898826	1.40473	1.14607	1.77017	1.10706	1.64256	0.588327	1.00561	1.44144	1.02593	0.774353	0.829283	0.991132	0.831812	3.58566	1.22953	1.56273	0.797269	0.940351	1.20262	1.38052	1	0.81241
arachidonate (20:4n6)	Lipid	Long chain fatty acid	201	1110	LC/MS	5525	303.4	506-32-1;	C00219	HMDB01043	0.988082	1.24496	1.22214	0.992475	1.0786	0.810697	0.817756	0.71074	0.982831	1.33772	1.14531	1.10013	0.905666	0.972691	0.963577	3.88939	0.906922	1.01192	1.06221	1.03785	1.049	6.18166	1.40745	1.02334	1.04797	0.868666	0.957733	1.00753	0.905098	1.06584	7.79509	1.33051	0.476919	0.931599	0.835198	0.952001	1.10186	0.789766	0.987445
arginine	Amino acid	Urea cycle; arginine-, proline-, metabolism	200	1638	LC/MS	650	175.2	1119-34-2;	C00062	HMDB00517	0.995002	1.00342	0.556665	0.773911	0.880906	1.11711	1.93719	1.48548	0.961088	0.382983	1.02942	1.02854	1.26149	0.357944	0.695629	0.82449	0.357944	0.823974	1.14124	0.641016	1.49721	0.506791	0.475905	1	1.43363	1.42274	1.9182	1.66086	1.53084	1.02255	1.30621	1.61586	1.005	0.515954	1.06038	0.589126	1.35849	0.483765	0.825355
ascorbate (Vitamin C)	Cofactors and vitamins	Ascorbate and aldarate metabolism	50	1640	GC/MS	1850.1	332.1	134-03-2;	C00072	HMDB00044	0.129294	0.399404	0.129294	2.63151	1.61177	0.90043	0.904536	2.23413	1	2.67792	0.142309	0.129294	0.496865	2.36459	0.543221	1	7.4792	1.55758	6.08488	0.987092	0.129294	0.700423	0.954529	2.35631	3.11831	2.14159	9.37766	0.786578	0.290799	8.65415	0.182068	0.71218	11.275	1.52797	0.129294	0.324229	0.418722	4.48419	0.283191
asparagine	Amino acid	Alanine and aspartate metabolism	50	11398	GC/MS	1651.2	231	70-47-3;	C00152	HMDB00168	1.10739	0.801013	0.900041	0.544068	0.161125	0.954076	0.33566	1.13232	0.403571	1.39228	1.45804	1.02631	1.28393	1.20707	0.870124	0.66012	1.00485	1.04592	1.18361	1.61093	1.09542	0.511765	1.19131	1.08471	0.691193	0.940597	1.34943	1.32106	1.27504	0.995148	0.696198	0.798989	0.801787	1.54678	0.865613	0.177996	1.09064	0.705976	1.34019
aspartate	Amino acid	Alanine and aspartate metabolism	50	15996	GC/MS	1529.7	232	56-84-8;	C00049	HMDB00191	1.41784	1.24455	0.948922	0.735437	1.1984	1.01398	1.12992	0.739369	0.984201	1.83543	0.819358	1.10144	1.13224	1.0521	0.821993	0.596512	0.648968	0.697406	2.15611	1.17087	1.1976	1.83487	1.10037	0.872169	0.986021	1.03939	0.932699	0.926172	1.25798	1.56799	1.34516	0.832466	0.381737	0.85654	1.25917	0.941424	0.948809	0.48487	1.0158
azelate (nonanedioate)	Lipid	Fatty acid, dicarboxylate	201	18362	LC/MS	1322	187.2	123-99-9;	C08261	HMDB00784	1.1358	0.904924	1.33742	1.20127	1.21495	1.0472	1.30851	0.884282	0.895384	0.96257	0.842169	0.842688	1.07366	0.828227	1.10489	0.879035	1.07856	0.742151	0.997552	0.837345	1.51559	1.00119	1.22875	1.06686	0.899394	0.762644	0.866001	0.767708	0.914668	1.0752	1.18244	0.650941	0.899288	1.06278	0.942637	1.45069	1.07818	1.03743	0.855875
beta-alanine	Amino acid	Alanine and aspartate metabolism	50	55	GC/MS	1451.8	174	56-41-7;107-95-9;	C00099	HMDB00056	0.722003	1.39189	0.722003	0.722003	0.726119	0.722003	0.722003	0.722003	0.754462	1.26417	0.769649	1.49074	0.722003	0.782238	0.722003	0.722003	0.868736	1	0.722003	0.854927	0.722003	0.722003	0.722003	0.722003	0.722003	0.722003	0.722003	1.15364	1.17063	0.722003	1.34778	0.722003	0.722003	0.722003	1.43595	0.722003	0.722003	0.722003	0.722003
beta-hydroxyisovalerate	Amino acid	Valine, leucine and isoleucine metabolism	201	12129	LC/MS	1043	117.1	625-08-1;		HMDB00754	1.02436	0.853739	1.53888	1.50239	1	0.819086	1.03742	0.903102	0.571552	0.7794	0.874243	0.767354	1.11163	0.881354	1.08359	0.967773	1.17858	0.882785	1.14091	0.846901	1.30549	1.16884	1.777	0.823818	0.411297	0.411297	1.09625	0.475995	0.986256	1.05377	0.952972	0.709126	1.23965	1.02398	1.00822	1.34473	0.976016	0.989151	0.794278
beta-muricholate	Lipid	Bile acid metabolism	201	31885	LC/MS	4787	407.4	2393-59-1;	C17726	HMDB00415	0.844487	2.96564	1.0254	0.681507	2.60966	0.589092	0.66302	0.908261	3.14758	5.5236	1.16699	1.95423	0.334032	0.563174	2.98866	5.42802	0.733164	0.214306	1.03578	3.21495	0.9746	17.9642	4.051	2.30772	6.42658	0.550045	4.34217	0.474042	0.24653	2.40987	9.10257	4.08734	0.530696	0.964217	0.182105	0.474837	3.28034	0.910122	0.569252
betaine	Amino acid	Glycine, serine and threonine metabolism	200	3141	LC/MS	721	118.2	107-43-7;	C00719	HMDB00043	0.953029	1.20004	1.12759	1.40358	1.00849	1.0678	0.988764	1.09319	0.968764	1.06974	0.890889	0.93862	1.08849	0.761899	0.669957	1.01411	1.18134	0.855475	0.944728	0.816449	1.11356	1.11148	1.28449	1.3231	0.69625	1.01124	1.3284	1.45329	0.991505	0.98648	0.728581	1.07477	1.02839	1.10967	0.916914	0.726088	0.875741	0.77695	0.967952
biliverdin	Cofactors and vitamins	Hemoglobin and porphyrin metabolism	200	2137	LC/MS	4936	583.3	55482-27-4;55482-27-4 ;	C00500	HMDB01008	0.460161	0.934262	0.460161	1.21227	1.22207	0.460161	0.977142	1.94095	1.18515	1.48166	1.01782	0.674174	0.668862	1.00828	0.508464	0.460161	0.931078	1.00014	0.927921	0.844173	0.460161	0.460161	0.460161	1.24557	1.87914	1.29487	2.4091	1.07332	0.655852	1.9305	0.719856	0.99172	0.999859	0.983849	0.460161	0.460161	1.10216	1.21081	0.626613
butyrylcarnitine	Lipid	Fatty acid metabolism (also BCAA metabolism)	200	32412	LC/MS	2007	232.2	25576-40-3;	C02862	HMDB02013	0.714834	0.9849	1.14411	0.878814	0.91465	0.660045	0.391547	1.68442	1.15431	1.90308	0.853686	0.884596	1.0926	0.913559	0.90813	1.04322	1.30689	1.01431	1.29011	0.992784	0.720851	1.09588	0.605445	2.38413	1.00722	1.0151	1.42329	1.55592	1.55684	1.13895	0.772785	1.22887	1.50819	0.754283	0.535751	0.680361	0.898413	1.23476	1.02958
butyrylglycine	Lipid	Fatty acid metabolism (also BCAA metabolism)	201	31850	LC/MS	1485	144.2	20208-73-5 ;		HMDB00808	0.382586	0.465021	1.08316	0.46978	0.926601	0.411366	0.152303	0.99427	1.20824	1.52079	0.877769	1.02198	1.34128	1.25238	0.710981	1.17338	2.11901	1.6759	0.953446	1.00573	0.332506	1.05536	0.568453	2.55636	1.71075	1.32386	1.02785	0.819193	0.924228	1.08036	0.796135	0.979	1.74009	0.755157	0.411277	0.857431	1.021	1.45741	1.41816
C-glycosyltryptophan*	Amino acid	Tryptophan metabolism	200	32675	LC/MS	1912	367.1				1.00558	1.00744	1.11154	0.868576	0.974033	0.709514	0.769582	0.834605	0.986147	1.73427	0.693888	1.21723	1.02389	1.33734	1.24768	0.953389	0.722441	0.904517	1.39634	0.998139	0.99807	1.35586	1.30337	1.08914	1.03336	1.15415	0.863883	0.999009	1.08268	1.26745	1.14224	0.946823	0.590165	1.00099	1.17067	1.12843	0.951134	0.778401	0.939494
campesterol	Lipid	Sterol/Steroid	50	33997	GC/MS	2353	129	474-62-4;	C01789	HMDB02869	0.875031	1.38868	0.720578	0.95867	0.977983	0.842727	0.703287	1.16231	1.09137	1.3001	1.00049	0.779344	1.18185	1.51737	0.831009	1.41134	1.02673	1.05646	1.06176	1.02639	0.662002	2.17781	0.875354	0.865275	0.999506	0.923116	0.880846	1.42212	0.807119	0.842676	1.85328	0.878118	0.844905	0.861184	1.41442	0.684705	0.973273	1.41077	1.32334
caprate (10:0)	Lipid	Medium chain fatty acid	201	1642	LC/MS	5092	171.2	112-37-8;	C01571	HMDB00511	1.07415	0.971307	0.741695	0.737648	0.962093	1.11906	0.975836	1.53405	1.19591	0.936781	0.982218	0.682124	1.05991	1.23159	1.27432	1.70423	0.756518	1.01778	0.696574	1.03462	0.752382	1.29736	0.635535	1.02416	1.10908	1.35076	0.76696	1.04591	0.970395	1.028	1.60219	1.7166	0.977538	0.74674	0.817851	0.818947	0.808511	1.11178	1.05239
caproate (6:0)	Lipid	Medium chain fatty acid	201	32489	LC/MS	2766	115.2	142-62-1;	C01585	HMDB00535	1.43508	1.28114	1.36528	1.39699	1.24972	1.29355	1.48714	1.0741	1.24361	0.891958	0.817416	0.978491	1.08971	0.901756	1.03175	0.831417	0.975254	0.629932	1.00679	0.921491	1.45347	1.08051	1.23078	1.33777	1.00887	0.933218	0.936295	0.876861	0.896293	0.880082	0.99113	0.767328	0.818708	1.09505	0.871701	1.24225	0.973316	1.08909	0.931591
caprylate (8:0)	Lipid	Medium chain fatty acid	201	32492	LC/MS	4367	143.2	124-07-2;	C06423	HMDB00482	0.976597	0.982125	1.00024	0.877927	1.19639	1.16481	1.07745	1.56047	1.40245	1.06447	0.817185	0.787317	0.957968	1.14681	1.13213	1.47251	0.69626	0.93498	0.78124	0.999763	0.93408	1.757	0.863231	0.992125	1.10364	1.04935	0.846527	1.16302	0.920418	0.936857	1.67675	1.41674	1.14365	0.917809	0.834343	0.966493	0.715333	1.17204	1.01973
carnitine	Lipid	Carnitine metabolism	200	15500	LC/MS	702	162.2	461-05-2;	C00487	HMDB00062	0.746458	1.06313	0.887394	0.83255	0.991779	0.867774	0.571388	1.02591	0.901087	0.988553	1.11417	0.996483	0.904501	1.15772	0.95973	1.13612	0.876648	1.06095	1.2135	1.19047	0.858086	0.983077	0.9791	0.982718	1.04607	1.21125	0.958618	1.01682	1.00822	1.19967	0.863919	1.15596	1.09079	0.865678	1.07928	0.793865	0.927719	1.01337	1.19272
carnosine	Peptide	Dipeptide derivative	201	1768	LC/MS	813	225.2	305-84-0;	C00386	HMDB00033	0.914732	1.2277	0.953846	0.93632	1.35303	1.04288	0.558617	1.09777	1.06909	0.608	0.603226	1.29213	0.666039	0.337066	0.328897	0.328897	0.328897	0.328897	0.538384	0.328897	1.79009	1.1094	1	0.328897	0.629242	0.328897	0.328897	0.664076	0.328897	0.414278	1.28138	0.328897	0.328897	0.649035	3.01563	1.37359	1.27128	0.328897	0.505438
catechol sulfate	Xenobiotics	Benzoate metabolism	201	35320	LC/MS	1928	188.9		C00090		0.687241	0.755341	0.957514	0.874205	0.648978	0.861385	1.02793	1.14128	0.654923	0.935447	0.969134	1.03424	1.14838	0.646809	1.03446	0.69456	1.39861	1.47557	1.28238	1.03087	1.04891	0.918295	0.894506	0.972072	1.15746	0.822805	0.814501	1.52305	1.65593	0.651079	0.929507	1.40453	1.04509	1.21163	1.39798	0.887231	1.40211	0.953191	1.10159
chiro-inositol	Lipid	Inositol metabolism	50	37112	GC/MS	1857	318.1	643-12-9;			0.636807	1.04699	0.799974	0.493928	0.671432	1.01245	0.773996	1.19423	0.577905	0.607762	1.28702	1.1779	0.862394	1.15132	0.946893	0.648941	0.953012	2.4429	1.21753	1.38672	0.43799	0.856142	0.551131	0.505621	1.01784	0.932326	1.34238	1.49063	1.72952	0.78986	0.675229	1.57117	1.67804	1.4682	2.5571	0.645181	1.66942	0.987553	1.40537
cholate	Lipid	Bile acid metabolism	201	22842	LC/MS	5148	407.4	81-25-4;	C00695	HMDB00619	0.12785	0.699436	0.33035	0.12785	0.204945	0.12785	0.12785	0.390278	0.428018	2.2018	1.40386	0.171123	0.27257	2.32233	3.23098	1.64568	0.12785	0.12785	1	5.60525	0.158438	1.74205	0.417345	1.49209	1.55248	0.271662	2.29678	0.12785	0.12785	1.64257	1.00984	1.56251	0.990162	0.536852	0.327026	0.12785	9.90464	1.87178	0.193763
cholesterol	Lipid	Sterol/Steroid	50	63	GC/MS	2316.9	329.3	57-88-5;	C00187	HMDB00067	0.808191	1.07764	0.890293	0.932795	0.945007	0.939426	1.03032	1.29751	1.02169	1.1026	0.954866	0.899851	0.960131	1.13355	0.965332	1.16223	0.998597	1.10539	0.968907	1.1533	0.687084	1.59154	0.712773	1.00073	1.07758	1.11	0.983978	1.19816	1.03177	1.0331	2.20314	1.09412	1.01602	0.866319	1.07428	0.999266	0.912993	0.963168	0.916111
choline	Lipid	Glycerolipid metabolism	200	15506	LC/MS	674	104.2	67-48-1;	C00114	HMDB00097	0.981095	0.825803	1.1641	0.943882	1.18561	0.977803	0.790335	1.27391	1.19362	1.45365	1.09309	1.30507	0.970287	1.11193	0.856163	1.35634	0.783187	0.907304	1.15778	0.990618	1.16946	1.22595	1.10315	0.934942	1.00938	1.03756	1.29291	1.21924	0.942634	1.61183	0.738058	1.00654	0.968489	0.615542	1.34364	0.697459	0.953673	0.718226	0.993461
cis-vaccenate (18:1n7)	Lipid	Long chain fatty acid	50	33970	GC/MS	1987	339.3	693-72-1;	C08367		1	1.00823	0.553705	0.553705	0.553705	0.747182	1.16161	0.553705	1.50956	1.0759	0.553705	0.703252	1.25238	0.553705	1.24587	0.553705	0.99177	0.553705	0.899327	1.54192	0.742198	0.553705	0.563874	0.713453	0.553705	1.06651	0.553705	0.872586	0.677392	1.51707	0.553705	1.41562	1.12068	0.640171	0.553705	0.553705	1.48697	0.553705	1.0436
citrate	Energy	Krebs cycle	50	1564	GC/MS	1763.4	273.1	77-92-9;	C00158	HMDB00094	1.15414	1.01751	0.987348	1.09283	1.11419	1.06136	1.18984	0.992576	1.01654	1.00196	0.984584	0.901358	1.23748	0.936547	0.997594	0.712654	1.07945	0.848648	1.00786	1.10571	1.01001	1.07581	0.93437	1.03701	1.05006	0.899475	0.887917	0.772793	1.04282	0.990724	0.99804	0.77552	1.0274	0.99214	0.953744	1.1342	1.05115	0.981493	0.768632
citrulline	Amino acid	Urea cycle; arginine-, proline-, metabolism	200	2132	LC/MS	715	176.1	372-75-8;	C00327	HMDB00904	1.29386	1.45534	1.16159	1.35897	0.864095	1.01077	0.808068	1.1001	0.944328	0.956421	0.913563	1.09607	0.980754	0.788399	0.97672	0.855352	1.00243	0.961698	0.885814	0.953335	1.3457	1.06603	1.3483	1.27617	1.21254	0.939216	1.42924	1.40778	1.11806	0.800312	0.989229	1.14603	0.98701	1.01666	1.17979	0.777602	1.01463	0.774737	0.97533
corticosterone	Lipid	Sterol/Steroid	200	5983	LC/MS	4856	347.2	50-22-6;	C02140	HMDB01547	0.523784	1.38191	1.10838	1.11782	1.51751	0.309931	1.51031	0.735244	1.20627	0.309931	2.59364	1	1.75494	4.85349	1.10806	1.74006	0.482716	2.61611	0.702738	0.678273	0.443086	0.619592	0.668172	1.34082	1.24623	0.309931	0.663375	0.309931	0.309931	0.688747	0.690772	0.856016	1	0.5164	0.309931	0.648375	1.16323	1.54822	0.690853
creatine	Amino acid	Creatine metabolism	200	27718	LC/MS	758	132.1	57-00-1;	C00300	HMDB00064	1.69109	1.36379	1.05237	2.58391	2.78211	1.63038	1.89927	1.19089	1.04526	0.947629	0.590272	1.74573	0.806389	0.443889	0.598229	0.585691	0.557455	0.424195	0.975079	0.60785	4.56914	2.81961	1.43415	0.714409	1.3728	0.60421	0.772353	1.02492	0.731827	0.415347	2.95122	0.468995	0.354889	0.755546	2.2038	1.88613	1.24874	0.398277	0.600904
creatinine	Amino acid	Creatine metabolism	200	513	LC/MS	730	114.1	60-27-5;	C00791	HMDB00562	1.09961	1.49205	0.98125	1.12627	1.21195	0.716058	1.17598	1.01875	1.04198	0.831708	1.22721	1.31034	0.918508	0.887862	1.13915	1.15566	0.933782	0.845959	0.866659	0.644172	1.58537	1.28941	1.24748	0.988286	1.0431	0.576592	0.744164	0.691323	0.938604	0.622331	1.16997	0.69431	0.896794	0.966323	0.916737	1.01171	1.15469	0.538678	0.779449
cysteine	Amino acid	Cysteine, methionine, SAM, taurine metabolism	50	31453	GC/MS	1560.1	218	52-90-4;56-89-3;	C00097	HMDB00574	0.691603	0.948607	1.28042	1.01166	0.987764	0.457471	0.597201	0.962589	0.990298	1.64535	0.988233	1.11592	1.1622	0.989369	0.652679	0.697216	1.51699	0.85806	1.36418	1.17572	0.690455	1.25747	1.1515	0.949915	0.831607	0.952182	1.15184	1.28647	1.25923	1.07644	1.01177	0.99974	1.23301	1.00026	1.41662	1.12073	1.1373	0.880871	0.956015
cysteine-glutathione disulfide	Amino acid	Glutathione metabolism	200	35159	LC/MS	821	427.1	13081-14-6;		HMDB00656	0.738273	1.22471	0.844372	1.07522	1.02442	0.769744	0.778818	1.27945	0.96264	0.754406	0.7015	1.2789	1.00674	0.965993	0.900897	0.993257	1.29174	1.24127	0.7587	1.04669	0.553777	1.45596	1.25893	0.934448	0.983467	1.00866	1.39273	1.43196	1.20825	0.917186	0.63563	1.34344	1.53113	0.943855	1.44508	1.0966	1.15899	1.20049	0.631952
cystine	Amino acid	Cysteine, methionine, SAM, taurine metabolism	50	31454	GC/MS	2015.3	218	56-89-3;	C00491	HMDB00192	0.39649	1.29937	1.02101	1.33101	0.39649	0.39649	0.676484	0.39649	0.782948	1	1.04936	1.33238	1.14452	1.00649	0.39649	0.39649	1.51995	0.39649	1.99404	1.20036	0.839208	0.752696	0.741097	0.824225	0.773238	0.894757	0.947494	1.61353	1.00327	0.850765	0.580687	0.39649	0.39649	0.870266	1.34184	1.22845	2.0384	0.649405	0.39649
cytidine	Nucleotide	Pyrimidine metabolism, cytidine containing	200	514	LC/MS	1105	244	65-46-3;	C00475	HMDB00089	1.00272	1.06957	0.788443	0.830661	1.08224	0.875135	0.831268	0.900397	1.32168	1.4608	1.04114	1.15213	0.931332	0.983406	1.06781	1.28064	0.683011	0.579412	0.995611	1.21261	1.01425	1.33156	0.988992	1.15414	0.997276	0.85799	1.01146	0.87448	0.926965	1.12015	1.21658	1.00439	0.851067	0.853445	0.902562	1.05931	0.81577	1.10685	1.02742
cytidine-3'-monophosphate (3'-CMP)	Nucleotide	Pyrimidine metabolism, cytidine containing	200	2959	LC/MS	1181	323.9	84-52-6;	C05822		0.954802	2.24389	0.772663	0.409668	2.22906	0.468284	0.35817	0.508411	0.35817	1.4367	1	1.14456	0.35817	0.639911	1.91276	3.05042	0.35817	0.35817	0.563643	3.04205	0.518149	7.04639	1.10528	0.8325	0.797091	0.35817	0.35817	0.953106	0.897876	1.38827	6.19676	1.17426	0.35817	1.06673	0.897829	0.35817	0.35817	0.35817	1.04689
daidzein	Xenobiotics	Food component/Plant	201	32453	LC/MS	3541	253.1	486-66-8 ;	C10208	HMDB03312	0.836479	0.552119	0.850775	1.13504	0.13413	1.08969	1.03794	1.15272	0.258675	0.341402	0.972272	1.93708	0.829196	1.17439	2.66341	0.69627	1.08021	0.870132	0.732123	1.5331	1.02773	0.689614	1.12187	1.02077	0.739816	0.375571	1.27204	1.87084	0.960872	0.287712	1.28584	0.979227	1.05082	3.20375	1.56639	0.51269	1.63445	0.76681	0.58729
deoxycarnitine	Lipid	Carnitine metabolism	200	36747	LC/MS	759	146.1	6249-56-5;	C01181	HMDB01161	1.10532	0.915386	1.13448	0.841	0.812219	0.790651	0.962004	0.98066	0.822185	1.01934	0.931046	0.94102	1.22025	1.12087	1.0936	0.971368	1.13105	1.20859	1.2388	0.961282	0.706723	0.84575	0.971479	1.00738	1.097	1.00028	1.16717	0.994551	1.17365	1.06934	0.803492	1.34855	0.911032	0.996754	0.790295	1.0052	0.958822	1.13786	1.50005
deoxycholate	Lipid	Bile acid metabolism	201	1114	LC/MS	5268	391.4	83-44-3;	C04483	HMDB00626	1.82816	1.67798	2.47979	1.42189	0.793815	1.75155	1.28065	1	1.02148	1.11533	1.14641	0.825582	0.782256	0.813098	0.381964	0.356732	0.356732	0.70295	1.59761	1.37258	1.53404	0.356732	1.52613	0.356732	0.997376	0.675609	3.01725	0.635997	0.614749	0.356732	0.508835	2.17262	1.40793	1.80007	0.5296	0.356732	0.356732	0.775719	0.356732
dihomo-linoleate (20:2n6)	Lipid	Long chain fatty acid	201	17805	LC/MS	5722	307.3	2091-39-6;	C16525		1.0232	1.20626	0.947479	0.804848	1.16123	0.734929	0.853208	1.39617	1.61619	1.15432	0.821991	0.776142	1.18047	1.23007	1.71206	2.53541	0.750434	0.583952	0.732721	1.30053	0.995204	3.31914	0.604106	1.17413	1.33664	0.948222	0.571922	1.05178	0.723011	1.87841	5.8927	1.7492	0.510337	0.815528	0.72155	1.18945	0.568806	1.0048	0.891869
dihomo-linolenate (20:3n3 or n6)	Lipid	Essential fatty acid	201	35718	LC/MS	5600	305.4		C03242	HMDB02925	0.997184	1.19177	1.12888	0.989073	1.04721	0.845722	0.794535	0.925619	1.03167	1.03906	1.00282	1.00533	1.05981	1.33869	1.56116	2.95184	0.931047	0.710279	0.994667	1.01038	1.01491	4.44566	0.861406	1.22871	0.95027	0.867302	0.608463	0.985727	0.929595	1.77388	8.14258	1.45056	0.597007	0.860072	1.22707	1.08254	0.819331	0.925051	0.878638
dimethylglycine	Amino acid	Glycine, serine and threonine metabolism	50	5086	GC/MS	1030	57.9	1118-68-9;	C01026	HMDB00092	0.565442	1.56276	0.926135	0.516233	0.907936	1.009	1.22181	1.48958	0.908876	1.40949	0.972275	1.00544	1.33771	0.826578	0.516233	0.666109	1.22838	1.68867	0.970791	1.29729	0.810975	1.64906	0.723699	1.23828	0.992867	0.985283	2.02946	2.04326	1.91574	1.27212	0.902693	1	1.86155	0.709986	1.00713	0.524556	0.990226	1.05107	1.20992
docosahexaenoate (DHA; 22:6n3)	Lipid	Essential fatty acid	201	19323	LC/MS	5518	327.3	6217-54-5;	C06429	HMDB02183	0.907713	1.01945	0.84108	0.999389	1.3528	0.765544	0.641515	0.968381	1.39008	1.22601	1.20763	0.830451	1.36466	1.10682	1.68033	2.41858	0.940274	0.662877	0.585731	1.40932	0.796627	2.99776	1.09916	1.15056	1.03121	1.00061	0.968794	0.750521	0.623841	1.5156	5.26171	1.24441	0.883166	0.80203	0.694475	1.22718	0.771699	1.27909	0.834229
docosapentaenoate (n3 DPA; 22:5n3)	Lipid	Essential fatty acid	201	32504	LC/MS	5574	329.4	2234-74-4 ;	C16513	HMDB01976	0.930385	1.12949	0.893755	0.960555	1.06961	0.768363	0.713188	1.08663	1.39527	1.17568	1.09735	0.875134	1.14034	1.54729	1.64585	2.20267	0.933076	0.646628	0.966116	1.34645	0.789607	3.27411	0.876037	1.156	1.09795	1.03388	0.630165	0.834785	0.654511	1.9251	4.68538	1.50235	0.545684	0.772668	0.643126	1.15376	0.735432	1.09931	0.856853
docosapentaenoate (n6 DPA; 22:5n6)	Lipid	Essential fatty acid	201	37478	LC/MS	5625	329.4	25182-74-5;	C06429	HMDB13123	0.970852	1.83007	1.01158	0.931853	1.02381	1.5525	0.760618	1.06677	1.63653	0.928352	0.995727	0.769015	1.02017	1.18354	1.99419	0.483085	0.856392	0.57125	0.945786	1.11939	1.00427	2.81501	0.96976	1.09222	1.33633	0.483085	0.692831	1.08269	1.26351	2.37403	0.483085	1.45184	0.483085	1	0.988668	0.913995	0.500191	0.66243	0.882701
dodecanedioate	Lipid	Fatty acid, dicarboxylate	201	32388	LC/MS	2990	229.2	693-23-2 ;	C02678	HMDB00623	1.42328	1.96393	2.63798	1.14201	2.14405	1.6001	1.19092	1.36612	1.44368	1.88957	0.921533	0.787824	1.00913	1.01961	1.0008	0.933365	0.988802	0.573194	0.572562	0.911644	1.20253	0.692184	0.751011	1.47485	0.999199	0.611779	0.875521	0.690452	0.890444	1.76904	1.20129	0.495192	1.16065	1.17823	0.834778	1.0112	0.893053	0.937692	1.42656
eicosapentaenoate (EPA; 20:5n3)	Lipid	Essential fatty acid	201	18467	LC/MS	5442	301.3	10-2005-9;10417-94-4;	C06428	HMDB01999	0.913516	1.15477	1.07051	1.00428	1.02318	0.703704	0.630816	0.887017	0.968244	0.877166	1.26615	0.995721	1.24984	1.47866	1.50242	3.69955	0.951693	0.886418	0.98152	1.53676	0.930251	6.27621	1.07075	1.0811	0.97682	0.985376	0.60034	0.898101	0.84089	1.01073	6.65845	1.36358	0.687028	0.861316	0.830157	1.04092	0.812483	1.32541	1.03845
eicosenoate (20:1n9 or 11)	Lipid	Long chain fatty acid	201	33587	LC/MS	5955	309.4			HMDB02231	1.09586	1.14009	0.799557	0.657057	1.00498	0.49385	0.531821	1.00101	1.51616	0.896565	0.698089	0.942702	1.3335	1.10758	1.75523	2.98837	0.506241	0.484273	0.613922	1.43939	1.04049	3.68841	0.449238	1.45303	1.30534	0.750061	0.404436	0.755685	0.489258	1.16008	6.93841	1.57045	0.54156	0.830658	0.852643	1.28852	0.629965	0.99899	1.0573
equol	Xenobiotics	Food component/Plant	50	36774	GC/MS	2129	192.1	94105-90-5;	C14131	HMDB02209	0.676801	0.773844	0.534557	0.334546	1.16286	1.08687	0.655034	0.854165	1.21433	1.13095	0.798369	0.334546	1.12263	1.18257	0.334546	0.334546	0.334546	1.20691	0.861586	1	1.70589	2.13605	0.665534	0.334546	1.25218	0.490112	1.08782	1.30627	0.570967	0.334546	1.34747	1.32178	1.54912	0.781645	0.63573	1	2.03478	0.76928	2.68503
ergothioneine	Xenobiotics	Food component/Plant	200	37459	LC/MS	847	230.2	58511-63-0;	C05570	HMDB03045	0.810807	0.814313	1.09696	0.731906	0.684996	0.732302	0.521295	0.531462	0.723934	0.814087	1.67703	1.91215	1.49936	1.45606	1.0163	1.72062	0.884132	0.968549	1.65174	1.7968	1.27703	1.11587	0.95433	0.772232	0.632394	0.608661	0.777079	0.788206	0.493464	0.501641	0.993295	0.768922	1.0067	1.23748	2.51023	2.64887	1.5647	1.88271	2.44044
erythronate*	Carbohydrate	Aminosugars metabolism	50	33477	GC/MS	1546.9	292.1	13752-84-6;		HMDB00613	0.571812	1.06835	0.61848	0.642319	0.623668	0.877654	0.902584	1.03684	1	1.00073	1.06222	1.06632	0.883153	1.49892	0.53389	0.744551	1.0239	1.20262	0.839138	1.10394	0.698594	1.32479	0.56375	0.944177	1.03	0.53389	0.944422	1.22577	1.00361	0.945473	1.03296	1.16473	1.09494	0.935073	1.33991	0.675387	1.1941	1.1212	1.11128
erythrose	Carbohydrate	Fructose, mannose, galactose, starch, and sucrose metabolism	50	27722	GC/MS	1428	204	583-50-6;	C01796	HMDB02649	0.670075	1.77412	0.317561	0.197263	1.7549	1.54242	0.186234	1.70225	2.0049	1.74259	0.611523	1.2718	1.25532	0.534058	0.643616	1.07391	0.982673	0.78002	0.390531	1.58766	0.732446	0.722659	0.788605	1.19494	1.34706	0.853958	1.21398	1.27458	0.92609	1.3265	0.716678	1.29341	1.16391	1.00822	1.23367	0.549293	1.97718	0.695405	1.9408
ethanolamine	Lipid	Glycerolipid metabolism	50	1497	GC/MS	1304	174.1	141-43-5;	C00189	HMDB00149	0.901137	1.20032	0.95719	0.60935	1.1685	0.442896	0.34489	0.692536	0.592715	2.08163	1.04281	1.7919	1.05878	1.00193	0.553609	0.798441	0.793309	0.763057	1.29841	1.09455	0.944055	2.12894	0.92216	0.34489	1.2243	0.83678	1.1828	1.19594	1.24928	1.39518	1.95643	1.03315	0.705722	0.34489	1.67358	0.844806	1	0.34489	0.920259
flavin adenine dinucleotide (FAD)	Cofactors and vitamins	Riboflavin metabolism	201	2134	LC/MS	2413	784.1	146-14-5;84366-81-4;	C00016	HMDB01248	1.00856	0.990396	1.31776	1.02342	1.04499	0.981369	1.0942	0.934736	1.16138	1.32954	0.980691	1.12209	0.796141	0.812754	0.926342	0.991435	0.860882	1.02116	1.02523	0.969284	1.26105	1.56307	1.16512	0.807828	1.07407	0.836689	0.94327	1.05797	0.841245	1.15147	1.18542	0.946129	0.804553	0.841527	1.15654	1.22948	0.930467	0.961163	1.0096
fructose	Carbohydrate	Fructose, mannose, galactose, starch, and sucrose metabolism	50	577	GC/MS	1758	217	57-48-7;	C00095	HMDB00660	0.626655	1.23943	1.09846	0.752663	1.31125	1.15448	1.14425	0.276527	0.985009	2.43787	0.777981	1.54084	0.859291	0.881922	0.700812	3.21142	1.24323	0.97531	1.46929	1.24765	1.2098	2.65167	1.00927	0.908189	1.15845	0.690413	1	0.771347	0.211545	0.932012	3.14865	1.26223	0.987643	1.01499	0.211545	1.06143	1.52981	0.637019	0.60687
fumarate	Energy	Krebs cycle	50	1643	GC/MS	1382.1	245	100-17-8;	C00122	HMDB00134	0.936141	1.15398	1.79543	1.25007	1.31042	0.876162	1.07556	0.804501	0.93443	1.31715	1.05374	1.30116	0.85385	0.987605	0.817897	1.35667	1.05945	0.998545	1.2969	1.40002	0.980672	1.36859	1.11018	1.00718	0.943696	0.684575	0.991352	0.992824	1.16352	0.803558	1.00145	0.597868	0.836546	0.707655	2.02507	1.36054	1.43703	0.753113	0.88517
gamma-glutamylalanine	Peptide	gamma-glutamyl	200	37063	LC/MS	1108	219	5875-41-2;			0.74288	1.08788	1.12606	1.02859	0.715164	0.913392	0.789864	1.02525	0.842467	0.76887	1.41329	0.985517	1.01511	0.996153	0.984886	0.828787	1.23903	1.59573	0.941245	0.780028	0.363998	0.853224	1.11823	1.09716	0.788211	1.01528	1.38565	1.38827	1.13013	0.741354	0.713346	0.847295	1.42154	1.26118	1.27897	0.620907	1.00385	1.11951	1.24821
gamma-glutamylisoleucine*	Peptide	gamma-glutamyl	200	34456	LC/MS	2644	261.2			HMDB11170	0.6235	1.00054	0.926394	1.10932	0.604824	0.674379	0.896968	0.984627	0.713949	0.769457	1.13799	1.3333	1.04121	0.721379	0.891841	0.991095	1.31447	1.33033	1.26533	1.10858	0.881986	0.929433	1.28082	1.02081	0.614289	0.830105	1.16917	1.29726	1.0089	0.511013	0.644647	0.82789	1.57001	1.68008	1.94192	0.86325	1.69634	1.10349	0.999464
gamma-glutamylleucine	Peptide	gamma-glutamyl	200	18369	LC/MS	2744	261.2	2566-39-4;		HMDB11171	0.707094	1.01496	1.06323	1.26115	0.601115	0.746731	0.817868	1.10422	0.625791	0.67573	1.08103	1.41421	1.07583	0.581678	0.770282	0.980042	1.39068	1.33058	1.09662	0.965757	0.92328	0.807223	1.44447	1.05634	0.63318	0.732583	1.30824	1.37154	0.981593	0.605686	0.577	0.830364	1.44002	1.4916	2.15031	0.757948	1.67601	1.08733	0.985035
gamma-glutamylmethionine	Peptide	gamma-glutamyl	200	37539	LC/MS	1993	279.2	17663-87-5;			0.699192	0.562292	1.13183	1.03813	0.42039	0.594835	1.03051	0.993518	0.450379	0.388914	1.44126	0.70801	1.48639	0.801408	1.32119	0.818245	2.18339	2.14081	1.17191	1.00648	0.344001	0.654136	1.0341	1.22509	0.496057	1.07628	1.63203	1.07311	1.49823	0.45766	0.376604	0.949105	2.36137	2.31133	0.869392	0.578807	1.12335	1.46227	0.969486
gamma-glutamylphenylalanine	Peptide	gamma-glutamyl	200	33422	LC/MS	2846	295.1	7432-24-8;		HMDB00594	0.854565	0.991402	1.11393	1.10724	0.603127	0.943431	0.97852	1.01904	0.587902	0.702051	1.26379	1.42118	1.06652	0.756793	0.915169	0.95914	1.27231	1.41194	1.17145	0.97185	0.891314	0.83604	1.05062	1.0086	0.641484	0.879585	1.06063	1.17205	1.13832	0.726725	0.634309	0.896786	1.52716	1.5354	2.06522	0.74869	1.4186	0.980957	1.25642
gamma-glutamyltryptophan	Peptide	gamma-glutamyl	200	33947	LC/MS	3033	334.2	66471-20-3;			0.695274	1.28124	1.21106	1.18797	0.975201	0.782009	0.892507	0.970661	0.773112	0.59316	0.999354	1.25471	1.11193	0.832206	0.965217	1.43154	1.31815	1.0698	1.09999	1.00065	0.941875	0.987609	1.36904	0.973446	0.88278	0.772481	1.29417	1.01637	0.767579	0.570168	0.957858	1.01239	1.06738	1.56334	1.97427	0.797632	1.61647	1.02659	0.753626
gamma-glutamyltyrosine	Peptide	gamma-glutamyl	200	2734	LC/MS	2073	311.2	7432-23-7;			0.302269	0.86784	0.713487	1.21486	0.402883	0.543634	0.532819	0.685413	0.696441	1.32893	1.55504	2.12721	1.51199	1.13216	0.890615	1.5431	1.96702	2.09213	1.47648	1.47621	0.471394	0.467395	1	0.83825	0.508438	0.541903	1.05647	1.42025	0.575985	0.302269	0.517719	0.789462	1.53938	1.2627	2.18758	0.449898	1.50627	1.07083	1.39854
gamma-glutamylvaline	Peptide	gamma-glutamyl	200	32393	LC/MS	2040	247.2	2746-34-1;		HMDB11172	0.566593	1.01387	0.896335	1.10151	0.711969	0.628311	0.667569	1.01466	0.713155	1.00178	1.10497	1.4106	1.13428	0.787796	0.930967	1.18202	1.48679	1.59602	1.21296	0.931348	0.650615	0.865032	0.44297	0.682751	0.550625	0.729465	1.10052	1.18633	0.998217	0.512227	0.359012	0.938257	1.59224	1.55895	2.16355	0.81828	1.66423	1.1998	1.21354
glucarate (saccharate)	Cofactors and vitamins	Ascorbate and aldarate metabolism	50	1476	GC/MS	1885.8	333.1	5793-88-4;	C00818	HMDB00663	0.712828	0.957627	1.22712	0.470003	0.69708	0.74804	0.924848	0.934149	0.769222	0.999154	1.03389	0.599371	0.681483	1.54663	0.931863	1.0316	1.29023	1.84569	1.04538	1.08935	0.635773	1.20483	0.660225	0.726446	1.00085	1.04237	1.30062	1.31553	1.2365	0.90074	0.70534	1.17073	1.37461	1.05611	1.09649	0.360736	1.13798	0.896584	1.06448
glucose	Carbohydrate	Glycolysis, gluconeogenesis, pyruvate metabolism	50	20488	GC/MS	1866.8	217.1	50-99-7;	C00293	HMDB00122	0.621556	1.00394	0.758301	0.803115	0.957297	0.776908	0.77629	1.06947	1.07787	1.29016	0.966394	0.864664	0.942479	1.07842	0.922674	1.13642	1.00281	1.13302	0.928904	1.01387	0.553779	1.11451	0.710611	0.910608	1.17593	0.997192	1.14747	1.00992	1.00283	1.12113	0.997165	1.07141	1.39401	0.80424	0.845248	0.92368	1.00808	1.35275	0.910698
glucose-6-phosphate (G6P)	Carbohydrate	Glycolysis, gluconeogenesis, pyruvate metabolism	50	31260	GC/MS	2042.7	387.2	103192-55-8;	C00668	HMDB01401	1.15322	0.748212	1.57294	0.781683	0.530416	0.38157	0.838651	1.09206	0.80263	2.35585	0.974406	0.546067	1.16871	1.37144	0.892716	1.04697	1.29021	2.11691	1.58958	1.9945	0.542624	0.917446	0.888739	1	0.20141	0.682021	0.615521	0.385267	1.77321	1.25695	1.61436	1.06791	1.01972	1.55296	0.609737	1.05932	0.808863	0.980284	1.42125
glutamate	Amino acid	Glutamate metabolism	200	57	LC/MS	700	148.1	56-86-0;	C00025	HMDB03339	1.00013	1.22424	1.12955	0.905221	1.57883	1.05316	0.877687	0.903455	0.981008	1.23196	0.806252	1.36043	0.854383	0.82444	0.734758	0.883675	0.740764	0.825752	1.34971	0.998215	1.67931	1.75925	1.0266	0.987486	1.11059	0.896922	0.897754	1.19172	0.999868	0.964186	1.24685	0.901548	0.495877	0.937045	1.59593	1.20251	1.15695	0.713221	1.11162
glutamine	Amino acid	Glutamate metabolism	200	53	LC/MS	684	147.2	56-85-9;	C00064	HMDB00641	0.917811	1.17292	0.825899	1.00191	0.984774	1.03805	0.501269	1.28752	1.11581	1.0572	1.01697	1.02315	0.976008	0.837432	0.820645	1.09971	0.942595	1.20761	0.868771	1.01138	0.928588	0.998085	0.988621	1.02123	0.837312	1.00231	1.26439	1.60182	0.981918	0.917326	0.857306	1.35994	1.11075	0.813273	1.03541	0.816917	0.761152	1.02678	1.22431
glutaroyl carnitine	Amino acid	Lysine metabolism	200	35439	LC/MS	1565	276.1	102636-82-8;		HMDB13130	0.733795	0.945951	1.06146	0.906065	0.872277	0.943638	0.455821	0.876845	1.1188	1.25439	0.848603	0.860945	0.455821	1.39738	1.00323	0.745167	1.95692	1.22937	0.720454	1.28231	0.897456	1.74701	1.22074	0.77674	0.579503	0.635114	1	1.44027	0.920929	0.746923	0.848277	1.05544	1.15136	1.28875	1.13543	1.25245	0.882265	1.24612	1.06316
glutathione, oxidized (GSSG)	Amino acid	Glutathione metabolism	200	27727	LC/MS	1496	613.1	103239-24-3;	C00127	HMDB03337	0.869119	0.996367	1.1837	0.998734	1.17069	0.708239	0.571017	0.925538	1.16115	1.54901	0.684043	1.2149	0.932905	0.656117	0.799747	1.31786	0.965239	0.847645	1.12077	0.808395	1.02959	1.75031	1.29331	0.936533	1.16983	0.818563	1.00164	1.14776	0.998365	1.02387	1.38812	0.999949	0.975435	0.780033	1.3284	1.18234	1.00404	0.885133	1.02384
glycerate	Carbohydrate	Glycolysis, gluconeogenesis, pyruvate metabolism	50	1572	GC/MS	1360.7	189	600-19-1;	C00258	HMDB00139	0.83805	1.01419	0.667683	0.350075	1.00525	0.93836	0.690339	0.83289	1.47765	1.01086	1.0069	0.805605	0.961442	1.24598	0.997257	1.14755	0.985815	1.6614	0.65403	1.00285	0.747638	0.594881	0.542599	0.906183	0.985	1.59144	1.06253	1.33925	1.16421	1.50532	0.88862	1.83514	1.09977	1.06031	1.18217	0.444224	1.19361	0.868619	1.3391
glycerol	Lipid	Glycerolipid metabolism	50	15122	GC/MS	1311	205	56-81-5;	C00116	HMDB00131	1.0952	0.887297	0.871847	1.01548	1.24113	1.11819	0.760168	1.35618	1.39288	1.24014	0.991497	0.819277	1.08188	1.7308	0.945907	1.17684	1.12738	0.799963	0.873937	0.983462	0.787691	1.2057	0.794442	1.1911	1.17782	1.40008	0.822747	0.984522	1.10682	1.18315	2.02315	1.39358	0.868155	0.854123	0.747081	0.909146	0.748331	1.0085	0.896982
glycerol 2-phosphate	Xenobiotics	Chemical	50	27728	GC/MS	1691.8	243	819-83-0;	C02979,D01488	HMDB02520	1.17564	0.894454	0.848655	0.789119	0.765075	0.896567	1.01272	1.01562	0.68396	1.35529	0.479286	1.3422	1.02374	0.987282	0.783198	0.565794	0.833468	0.833969	1.68905	1.58153	1.01328	1.9445	0.831066	0.726456	0.946284	0.753862	1.04901	1.04141	1	1.4303	1.13902	1.14009	0.922804	0.888991	1.21664	1.12932	1.25824	0.479286	0.756007
glycerol 3-phosphate (G3P)	Lipid	Glycerolipid metabolism	50	15365	GC/MS	1719.7	357.1	29849-82-9;	C00093	HMDB00126	1.03401	1.24747	0.549276	0.985811	1.82406	1.2671	1.01419	1.30945	1.0225	1.3219	0.543285	1.66257	0.824518	0.608393	0.488519	0.616005	0.778314	0.678664	1.04816	0.95403	1.63182	1.99442	0.859972	0.587705	0.965985	0.665593	1.10223	1.27254	1.13457	0.981854	1.51153	0.709967	0.682383	0.662068	2.64942	1.08958	1.16469	0.498911	0.759391
glycerophosphorylcholine (GPC)	Lipid	Glycerolipid metabolism	200	15990	LC/MS	694	258.1	28319-77-9;	C00670	HMDB00086	0.892632	1.0451	1.65438	0.928874	1.10864	1.05992	0.92616	0.948344	1.63382	1.80069	0.571876	1.15801	0.471215	0.97753	0.721371	1.4151	0.863942	0.471215	2.12337	0.995218	1.00217	1.02247	0.923285	0.901308	0.997834	1.15844	1.33777	1.43933	1.01962	2.71982	0.808501	0.959695	0.471215	0.616016	1.44883	0.965362	0.932599	0.542031	1.13833
glycine	Amino acid	Glycine, serine and threonine metabolism	50	11777	GC/MS	1166	101.9	56-40-6;	C00037	HMDB00123	0.937723	1.14016	1.02448	1.22214	1.15322	0.612509	0.874284	0.848166	0.721319	1.20331	1.20611	1.61748	1.34632	0.867433	0.767533	0.615111	1.17945	0.652388	1.52532	1.29505	1.593	1.98423	1.30808	0.890102	0.975522	0.667821	0.92207	1.25039	0.890329	0.983361	1.69036	0.298112	0.681102	0.915227	1.88227	1.30728	1.17258	0.563525	0.793927
glycocholate	Lipid	Bile acid metabolism	200	18476	LC/MS	5213	466.2	475-31-0;863-57-0;	C01921	HMDB00138	0.19733	1.43621	0.417212	0.503665	1.74097	0.19733	0.19733	0.19733	0.418492	1.54346	0.19733	1.21385	0.19733	0.19733	1.8294	16.1225	0.19733	0.235924	0.19733	1.58143	0.276253	2.14764	1	0.540072	1.83398	0.19733	0.644838	0.19733	0.19733	0.898565	5.87966	1	0.19733	1.24977	0.19733	0.19733	0.19733	0.378748	0.19733
glycolate (hydroxyacetate)	Xenobiotics	Chemical	50	15737	GC/MS	1119	177	79-14-1;	C00160	HMDB00115	0.674659	1.31035	0.774202	0.795945	1.22764	0.848292	0.732501	0.949532	0.844701	0.90077	1.26645	1.66057	1.22484	0.946496	1.04685	0.953154	1.15511	1.22424	0.793289	1.0627	0.661541	0.932717	0.653868	0.79334	0.833108	1.02882	0.82607	0.917819	1.09923	1.01515	0.821468	1.11865	1.58358	0.984847	1.47793	0.805984	1.31557	1.4582	1.33227
guanosine 5'- monophosphate (GMP)	Nucleotide	Purine metabolism, guanine containing	200	2849	LC/MS	1300	364	5550-12-9;			1.11194	0.944359	1.98511	0.807955	0.78231	1.0576	0.862343	0.772355	1.16639	1.50184	0.928365	1.5588	0.705131	0.767143	0.812381	1.75138	1.49782	0.963894	1.33068	1.01369	1.08238	1.11351	1.20722	0.887758	0.914947	1.18401	1.13727	1.49513	0.986307	0.84995	0.862385	0.638241	0.233961	0.842559	1.42655	1.59946	1.02654	0.442433	1.23228
gulono-1,4-lactone	Cofactors and vitamins	Ascorbate and aldarate metabolism	50	33454	GC/MS	1862	333.1	1128-23-0;	C01040	HMDB03466	0.468041	0.973874	1.28059	0.658569	0.996755	0.282113	0.495568	0.786956	1.03721	1.15217	0.923279	1.03644	0.905042	1.45406	0.891305	1.52016	2.20349	1.76695	0.90871	1.00324	0.7128	2.05813	0.857177	1.02613	1.19563	1.41662	1.53784	1.84811	1.22663	0.92407	0.717735	0.723945	1.93159	0.972465	0.478471	0.508958	1.52219	1.47118	1.08296
heme*	Cofactors and vitamins	Hemoglobin and porphyrin	200	32593	LC/MS	4985	616.2	14875-96-8;	C00032	HMDB03178	1.82973	1.2621	1.34657	1.24411	1.04661	1.04361	0.976303	0.655673	1.10459	1.00919	0.727833	1.1954	0.994346	1.0237	1.00565	1.24466	0.678211	0.874449	0.897111	0.946553	1.13466	1.76025	1.27126	1.20774	0.955301	0.832849	0.477059	0.741112	0.944708	1.14735	1.40313	0.770561	0.225959	0.857703	1.11995	1.47893	0.901154	0.55177	0.806556
heptanoate (7:0)	Lipid	Medium chain fatty acid	201	1644	LC/MS	3695	129.2	111-14-8;	C17714	HMDB00666	1.32473	1.29934	1.31248	1.19251	1.31341	1.29468	1.43872	1.17805	1.28023	0.815053	0.892597	0.784293	0.95345	0.846576	1.12314	0.999475	0.760652	0.765611	0.935684	0.971713	1.13358	1.26184	1.08912	1.04196	0.900703	0.870155	0.934169	0.801086	0.850059	0.741659	1.01667	1.02116	1.00053	1.04057	0.952233	1.2281	0.778617	1.01635	0.907926
hexadecanedioate	Lipid	Fatty acid, dicarboxylate	201	35678	LC/MS	4650	285.2	505-54-4;		HMDB00672	0.806628	1.26555	1.06635	1.05805	1.27703	0.734919	0.424835	0.994583	1.92773	1.70185	0.795188	1.07254	1.2319	1.08492	1.12352	1.72877	0.990812	0.629921	0.68632	0.983708	0.714126	1.06323	1.09657	1.1619	1.78332	0.84018	1.00542	0.773131	0.805513	1.03012	1.72269	1.1742	0.773557	0.700056	0.690407	0.835278	0.84417	1.1661	0.773761
hexanoylcarnitine	Lipid	Carnitine metabolism	200	32328	LC/MS	3174	260.2	6920-35-0;	C01585	HMDB00705	0.652107	0.712755	1.43334	0.840739	1.29905	0.571013	0.185651	1.35594	1.78971	2.30341	0.408132	0.674703	1.02996	0.982761	0.791699	1.40653	1.39839	0.515045	1.01724	0.57337	0.495895	1.58977	0.865264	3.18139	1.73236	1.20752	0.97004	1.52257	1.32904	1.59513	1.67657	1.48473	1.32234	0.524982	0.368075	0.919993	0.657772	1.57826	0.850932
hexanoylglycine	Lipid	Fatty acid metabolism	201	35436	LC/MS	2918	172.1	24003-67-6;		HMDB00701	0.291513	0.505841	0.911241	0.457281	1.57548	0.270354	0.075524	1.11419	1.54237	1.56577	0.66638	0.8954	1.33364	1.58347	1.33604	2.72437	1.68914	1.08876	0.798128	0.844443	0.234401	1.47792	0.501169	2.03162	2.95744	1.42958	0.782379	0.619059	0.678358	1.45828	1.29287	0.763236	1.71219	0.38423	0.286354	1.233	0.546552	2.23036	1.1046
hippurate	Xenobiotics	Benzoate metabolism	201	15753	LC/MS	2136	178.1	495-69-2;	C01586	HMDB00714	0.827327	0.736935	1.04891	0.667709	0.369479	10.0067	0.527244	0.910525	0.420857	0.848685	0.610053	0.977126	0.829191	12.1551	8.59341	7.21841	10.9755	11.9841	9.76808	0.901709	0.767054	0.861925	0.955213	0.809503	0.714039	0.623832	1.09158	10.4723	17.2419	6.78219	9.09969	10.2754	0.857811	1.02287	1.21031	0.632751	1.31758	7.53953	10.5967
histamine	Amino acid	Histidine metabolism	50	1574	GC/MS	1809.7	174.1	51-45-6;	C00388	HMDB00870	1.65941	1.19142	1.09971	1.10626	0.507542	0.507542	0.507542	0.507542	0.507542	0.771058	0.789887	0.951792	0.712216	0.782046	0.507542	0.68883	0.507542	0.507542	0.507542	0.622399	1.67464	1.27334	1.39701	0.789321	1.36901	0.507542	0.872063	0.507833	0.507542	1.04821	1	0.507542	0.507542	0.507542	0.507542	1.32756	0.859596	0.507542	0.507542
histidine	Amino acid	Histidine metabolism	201	59	LC/MS	757	154.1	5934-29-2;	C00135	HMDB00177	1.06325	0.985287	0.845741	1.0935	0.801934	0.805188	0.58121	0.975903	0.604109	0.715036	1.01167	0.941571	0.98833	0.813541	0.794993	0.843784	1.11898	1.16672	1.02845	1.17199	1.15645	0.993311	1.03658	0.863184	0.829346	0.777195	1.262	1.25024	1.09868	0.739378	0.85	1.02176	1.07242	1.00669	1.31285	1.0567	1.04483	0.912769	1.06396
homoserine	Amino acid	Glycine, serine and threonine metabolism	50	23642	GC/MS	1471	218.1	672-15-1;	C00263,C02926	HMDB00719	0.988507	0.961741	0.973724	1.06936	1.1703	0.50515	0.949842	0.885108	0.931521	0.955126	1.43429	1.06353	1.39428	0.787514	0.772293	0.637768	1.26286	0.537244	1.19467	1.01149	1.09137	2.18169	0.931664	0.882808	0.845923	0.948797	1.72725	1.18441	1.43171	0.730681	1.41803	0.577909	0.50515	1.10899	2.37706	1.19551	1.58733	0.50515	0.764534
homostachydrine*	Amino acid	Urea cycle; arginine-, proline-, metabolism	200	33009	LC/MS	1199	158.2	1195-94-4;	C08283	HMDB04827	0.854355	1.09889	1.17579	1.10621	0.991661	1.18537	1.39966	1.04586	0.800479	1.06633	1.00834	1.13408	0.960512	0.995019	0.916281	0.967746	1.07281	1.7221	1.003	1.32009	0.805523	0.956201	0.858674	0.95324	0.945927	0.905909	1.16658	1.72208	1.59478	0.736349	0.65952	1.06927	1.02607	0.997	1.34712	0.647965	0.867899	0.989069	0.955291
hydroxyisovaleroyl carnitine	Amino acid	Valine, leucine and isoleucine metabolism	200	35433	LC/MS	1683	262.1	99159-87-2;			1.13098	1.17162	1.11743	1.14228	1.33177	1.10875	0.763245	1.05892	1.15141	1.0238	0.96254	1.1743	0.913058	0.476205	0.79542	0.972541	0.796471	0.773533	1.23846	0.902519	1.50523	1.42805	1.13388	1.01707	0.850594	0.915431	1.13282	1.34404	0.859195	0.907112	1.02612	1.01466	0.59184	1.14668	1.18	0.762864	0.985344	0.812203	0.904701
hypoxanthine	Nucleotide	Purine metabolism, (hypo)xanthine/inosine containing	201	3127	LC/MS	1313	135.1	68-94-0;	C00262	HMDB00157	1.02067	0.524269	0.88458	1.0169	1.29534	0.553275	0.714195	0.821585	1.42	1.25901	0.924758	1.28201	0.961553	0.778358	1.01786	1.21902	0.924473	0.436684	1.11712	0.436684	1.37607	1.75922	1.07039	1.1734	1.42047	0.867252	1.55214	0.983101	1	1.0413	1.76468	0.726381	0.545252	0.510531	0.804472	1.0512	0.935389	0.790703	1.24533
indoleacrylate	Xenobiotics	Food component/Plant	201	22114	LC/MS	2529	186.1	1204-06-4;		HMDB00734	1.23805	2.22704	1.20218	0.889117	0.671486	1.35482	1.25403	1.10385	1.3511	0.697242	0.779505	0.959303	0.509079	0.797055	1.12223	0.35493	0.956748	1.36773	0.812433	0.35493	1.23495	1.50017	0.964309	1.81742	0.765183	1.3757	1.03569	1.41251	1.31871	0.721007	0.581952	1.08939	0.628643	0.596031	0.899293	0.488309	1.03561	1.20952	1.01316
indolelactate	Amino acid	Tryptophan metabolism	50	18349	GC/MS	1964.9	202	832-97-3;	C02043	HMDB00671	0.687935	0.738688	0.634266	0.527954	0.635876	0.993764	1.0021	0.851654	0.9979	1.10106	0.933542	1.34217	0.992039	1.96848	1.00624	0.855916	1.2046	1.37161	1.06047	1.87427	0.12454	0.687917	0.544116	0.581951	1.14083	0.673054	1.07462	0.742924	1.10384	0.649144	0.647213	1.15922	1.52735	1.08027	1.4183	0.784703	1.44264	1.40743	1.13574
indolepropionate	Amino acid	Tryptophan metabolism	201	32405	LC/MS	2795	188.2	830-96-6 ;		HMDB02302	0.964407	1.11156	1.08286	0.554746	0.666673	1.90771	0.981187	1.51016	1.38611	0.878909	1.22084	0.686346	0.730436	1.02837	0.766978	0.669068	0.95198	1.39981	1.04499	0.168199	1.13475	1.03335	1.0124	1.04212	0.898614	1.27798	1.31768	1.01881	1.87671	0.621681	0.987601	1.27853	0.867996	0.542783	1.31926	0.921003	0.785765	1.45198	1.27351
indolepyruvate	Amino acid	Tryptophan metabolism	201	21168	LC/MS	2633	202.1	392-12-1;	C00331		0.446845	1.04409	0.827106	0.78604	0.655754	0.586993	0.874352	0.446845	0.446845	1.72223	0.446845	0.446845	0.446845	0.792075	0.624444	1.23643	5.20309	1.10496	0.963631	0.895039	0.446845	0.446845	1.69732	1.02578	1.11217	0.446845	3.50973	1.03375	0.777062	0.974221	0.446845	1.07319	4.06844	1.34561	0.70394	0.446845	1.14158	2.05085	0.446845
inosine	Nucleotide	Purine metabolism, (hypo)xanthine/inosine containing	201	1123	LC/MS	1630	267.2	58-63-9;	C00294	HMDB00195	1.2572	0.723202	1.0578	1.2621	1.72865	0.812667	0.982188	0.685473	0.952526	1.13702	0.895991	0.919371	1.27252	0.762062	0.942204	1.35782	1.2171	0.552948	1.03733	0.807851	1.40382	1.84443	1.64612	1.26174	1.25922	0.923752	1.13761	0.716172	0.675054	1.24445	2.15418	0.742267	0.659493	0.65198	0.70027	0.909484	1.02079	0.810242	1.14641
inosine 5'-monophosphate (IMP)	Nucleotide	Purine metabolism, (hypo)xanthine/inosine containing	200	2133	LC/MS	1310	349	4691-65-0;	C00130	HMDB00175	1.9976	1.93601	1	2.21301	3.08534	2.52231	2.81661	1.52157	0.881415	1.23301	0.179422	2.53282	0.257094	0.076289	0.139215	0.451003	0.376148	0.111458	1.11858	0.242524	5.64108	2.64827	0.843474	0.266634	1.77872	0.412865	0.711704	1.83356	0.501731	0.209686	2.24223	0.204436	0.076289	0.428441	3.90841	2.88398	1.6698	0.079024	0.388339
inositol 1-phosphate (I1P)	Lipid	Inositol metabolism	50	1481	GC/MS	2057.8	318.1	106032-59-1;		HMDB00213	0.640451	1.78966	0.992492	0.738817	1	1.2368	0.963727	1.5102	1.42544	1.77003	0.832938	0.76776	0.940165	1.12836	0.475783	1.03423	0.859496	0.954075	0.856682	1.47313	0.511671	1.34223	0.897801	0.930387	1.25324	1.64558	0.954899	1.45168	0.475783	1.45167	1.14771	1.84045	1.28173	0.835232	1.37995	0.706166	1.03161	0.975921	1.03883
Isobar: ribulose 5-phosphate, xylulose 5-phosphate	Carbohydrate	Nucleotide sugars, pentose metabolism	50	37288	GC/MS	1935	357.2				0.777319	1.2195	0.632441	0.727015	0.987196	1.10656	1.32361	0.857747	0.977532	2.92966	1.0128	1.43075	1.04108	1.95585	0.796661	0.960739	0.915185	1.19155	1.06859	1.43907	0.450445	1.02247	1.0556	0.718244	0.981712	0.467748	0.851539	1.0495	1.41301	1.56771	1.89583	0.714939	0.297673	0.581209	1.80676	0.847872	1.35747	0.748603	0.728192
isobutyrylcarnitine	Amino acid	Valine, leucine and isoleucine metabolism	200	33441	LC/MS	1941	232.2	25518-49-4;		HMDB00736	0.898203	1.0456	1.10322	1.24377	0.677509	0.600743	0.69314	0.969922	0.993004	1.35408	0.692905	1.15603	1.02355	0.764194	0.711545	1.11148	0.973744	0.780153	1.11568	1.01913	1.47022	1.16421	0.980867	1.30664	1.13767	0.697126	1.40313	1.19202	1.10495	1.00431	0.838353	0.995693	0.848072	0.914692	1.35081	0.621785	1.07302	1.06648	1.02015
isocaproate	Lipid	Medium chain fatty acid	201	22273	LC/MS	2605	115.1	646-07-1;		HMDB00689	0.870697	0.735214	0.735214	0.818255	0.735214	2.10391	0.735214	0.735214	1.18175	0.735214	1.35246	0.735214	0.735214	1.33911	0.735214	0.89586	0.735214	0.92564	0.735214	0.735214	0.735214	0.735214	0.735214	0.735214	0.735214	0.735214	0.735214	0.735214	0.735214	0.735214	0.735214	0.735214	0.735214	0.735214	1	0.735214	0.735214	1.08173	0.735214
isocitrate	Energy	Krebs cycle	200	12110	LC/MS	953	210	20226-99-7;	C00311	HMDB00193,HMDB01874	1.12759	1.35226	1.35477	1.37014	1.31649	0.985444	1.03871	0.683796	0.90173	1.01484	1.01456	0.961286	0.170842	1.31594	0.713674	1.5501	0.829924	0.385839	1.1999	1.52092	1.4403	1.86164	1.37605	1.33607	0.618918	0.898811	0.897214	0.634887	0.820008	0.862574	2.12619	0.732566	0.287605	1.17429	1.19298	0.856998	1.4447	0.804414	0.540207
isoleucine	Amino acid	Valine, leucine and isoleucine metabolism	200	1125	LC/MS	1614	132.1	73-32-5;	C00407	HMDB00172	1.0135	0.933184	0.840464	1.32797	0.72999	0.754372	0.916002	1.04971	0.839816	1.00585	0.870743	1.34474	1.03551	0.885607	0.813883	1.07835	1.10884	0.860791	1.01162	1.1872	0.927978	0.976224	1.00143	1.24869	0.754585	0.855448	1.60882	1.41326	1.00922	0.950413	1.02356	1.07814	0.954759	1.38452	1.10917	0.918689	1.27958	0.998575	0.988384
isovalerate	Lipid	Fatty acid metabolism	201	34732	LC/MS	1623	101.2	503-74-2;	C08262	HMDB00718	1.39683	1.20617	1.36346	1.45975	1.1047	1.3753	1.69142	0.907054	0.956437	1.26896	0.819198	0.984872	1.22998	0.906637	0.995128	0.858996	1.09855	0.872203	1.38927	0.755381	1.27682	1.25967	1.29625	1.51546	0.971273	0.867365	1.16819	0.93099	0.978835	0.911244	0.912293	0.85932	1.13184	1.01513	1.00487	0.923029	1.21321	0.802389	0.814466
isovalerylcarnitine	Amino acid	Valine, leucine and isoleucine metabolism	200	34407	LC/MS	2533	246.2			HMDB00688	1.43463	1.1663	1.35377	1.34598	0.65385	0.880488	0.973829	0.957422	0.553255	0.993659	0.87271	1.28056	1.00634	0.686613	0.931554	0.788658	0.869364	1.04071	1.02617	1.22229	2.05811	1.0755	1.31093	1.08238	0.725656	0.715269	1.9555	1.21709	1.36098	0.629695	0.828232	0.893695	0.797108	1.16245	1.87525	0.591389	1.17754	0.856278	0.802662
isovalerylglycine	Amino acid	Valine, leucine and isoleucine metabolism	201	35107	LC/MS	1961	158.1	16284-60-9;		HMDB00678	0.712501	0.797994	0.99836	0.953824	0.703224	0.430724	0.469989	0.999294	0.640284	0.898711	1.07352	1.91502	1.0292	1.71378	1.00071	1.16372	1.48671	1.29578	1.10206	1.48903	0.682954	1.39041	0.941616	1.2091	1.01531	0.760362	1.7319	0.881101	1.15941	0.704907	0.622637	0.764887	1.32685	1.11762	0.724708	1.17623	1.40778	1.29209	1.04618
itaconate (methylenesuccinate)	Energy	Krebs cycle	50	35962	GC/MS	1570	229.1	97-65-4;	C00490	HMDB01844	1.30026	1.18964	2.20105	1.46976	1.31491	0.734966	0.746587	0.991913	0.918483	0.955739	0.826638	1.52937	1.07973	0.881866	1.15066	0.837807	0.98235	0.698691	1.45451	1.00809	0.983964	1.35626	1.48777	1.11114	0.749753	0.804539	0.6066	0.952047	0.954484	0.872514	1.43566	0.470549	0.57269	1.20016	1.38582	1.23588	1.027	1.07083	0.671945
kynurenate	Amino acid	Tryptophan metabolism	201	1417	LC/MS	2243	188.1	492-27-3;	C01717	HMDB00715	0.573954	0.832004	0.868158	1.30268	0.568933	0.693092	0.484944	1.3262	0.882296	1.01404	1.00509	1.47393	1.4964	1.51623	0.735713	1.25206	1.8895	1.62452	1.65596	0.994908	0.487933	0.990831	1.24777	1.11797	0.469238	1.00917	1.73455	0.963592	1.05632	0.801978	0.554757	1.12034	1.5018	0.874421	0.493373	0.630623	2.63193	1.4103	1.45131
kynurenine	Amino acid	Tryptophan metabolism	200	15140	LC/MS	1902	209.1	2922-83-0;	C00328	HMDB00684	1.08963	0.897271	1.18771	1.48819	0.453052	0.908936	1.25088	1.01062	0.537062	0.641513	0.939366	1.01205	0.98938	1.12191	0.761883	0.921848	1.32368	1.02189	0.987952	1.24155	1.11062	1.45549	1.65081	0.883186	0.482336	0.662495	1.82371	1.02199	0.926697	0.347526	0.689865	0.65328	1.263	1.38196	1.63567	0.848374	1.6157	0.959649	0.901038
lactate	Carbohydrate	Glycolysis, gluconeogenesis, pyruvate metabolism	50	527	GC/MS	1102.8	116.9	79-33-4;	C00186	HMDB00190	0.641173	1.02554	0.632555	0.853667	0.736858	0.624338	0.683387	1.05973	1.15199	1.03152	1.17945	1.15698	1.00105	1.05714	0.860807	0.820832	1.25339	1.06202	0.95738	1.12533	0.528474	1.13657	0.704606	0.974181	1.03232	1.08328	1.12398	1.12605	1.1063	0.994504	0.998951	0.959383	1.3686	0.86106	0.885071	0.863061	1.06658	0.95534	1.0055
laurate (12:0)	Lipid	Medium chain fatty acid	201	1645	LC/MS	5288	199.3	143-07-7;	C02679	HMDB00638	0.97976	1.24746	0.747618	0.902468	1.21269	1.03175	0.778399	1.98984	1.75187	1.10032	0.964175	0.721855	1.0137	1.31073	1.22527	1.71079	0.592665	1.02726	0.671505	0.904064	0.785455	2.00893	0.744093	1.00923	1.34118	1.43626	0.923756	1.20051	0.752486	1.05574	2.1157	1.75	0.986303	0.868307	0.695208	0.77177	0.801886	1.46377	0.99077
leucine	Amino acid	Valine, leucine and isoleucine metabolism	200	60	LC/MS	1674	132.2	61-90-5;	C00123	HMDB00687	1.10688	0.935201	0.882734	1.2852	0.759323	0.734346	0.815107	1.05455	0.744633	0.971282	0.934009	1.31143	1.00541	0.829536	0.875494	1.15614	1.17379	0.925464	1.11685	1.1092	1.08184	0.912331	1.12603	1.09386	0.726223	0.808511	1.59165	1.4991	0.994595	0.891226	0.920512	1.01131	1.06417	1.36452	1.16162	0.838707	1.22578	1.15547	0.988694
linoleate (18:2n6)	Lipid	Long chain fatty acid	201	1105	LC/MS	5533	279.3	60-33-3;	C01595	HMDB00673	1.08002	1.17175	0.928123	0.915177	1.27123	0.795668	0.836927	1.23422	1.52327	1.07188	0.908234	0.883522	1.10467	1.24426	1.23264	2.15178	0.547379	0.58021	0.743734	1.13323	0.864859	3.16024	0.657648	1.04457	1.14863	1.05683	0.427655	0.955426	0.658927	1.39767	3.60771	1.59757	0.626751	0.813376	0.799935	1.20449	0.74023	1.08993	0.821585
linolenate [alpha or gamma; (18:3n3 or 6)]	Lipid	Essential fatty acid	201	34035	LC/MS	5450	277.3		C06427	HMDB01388	1.09605	1.06397	0.838404	0.943515	1.23354	0.70965	0.614741	1.52184	1.58297	1.09547	0.904525	0.798472	1.17992	1.61279	1.38959	1.5684	0.573161	0.479329	0.608061	1.11464	0.681612	2.50334	0.565273	1.14553	1.41858	1.30369	0.334746	0.950969	0.68969	1.40567	3.01787	1.83659	0.543198	0.700096	0.700094	1.04903	0.572081	1.21802	0.756946
lysine	Amino acid	Lysine metabolism	50	1301	GC/MS	1836.7	317.2	56-87-1;	C00047	HMDB00182	0.984221	1.58422	0.839763	0.994185	0.472651	0.552657	0.738909	1.01578	0.815798	1.44335	1.12602	1.9163	1.38011	0.948314	0.715879	0.517518	1.194	1.02597	1.21636	1.70364	1.08228	0.980161	0.780464	0.526801	0.758311	0.731169	2.25874	2.3997	1.26934	1.10389	1.22289	0.717484	0.976959	1.00524	0.814148	0.994762	1.94702	0.437912	1.08705
malate	Energy	Krebs cycle	50	1303	GC/MS	1502	233	6915-15-7;	C00149	HMDB00156	0.829921	1.26331	1.56439	1.20092	1.27802	0.743511	0.752952	0.812811	0.899082	1.24057	1.02196	1.37283	0.852068	0.961019	0.611144	0.978041	1.0887	1.06656	1.31089	1.29969	0.898923	1.24889	0.809503	1.03898	1.0622	0.749291	1.22284	1.08086	1.09616	0.941881	0.85898	0.702236	0.934578	0.718579	1.92472	0.888431	1.38027	0.643734	0.90557
mannose	Carbohydrate	Fructose, mannose, galactose, starch, and sucrose metabolism	50	584	GC/MS	1753.5	203.9	3458-28-4;	C00159	HMDB00169	0.562783	1.03232	0.733922	1.03484	1.29512	0.783096	0.813025	1.37299	1.65583	2.15328	0.869117	0.589069	0.940126	1.65739	1.27845	1.68449	0.905283	1.04077	0.813441	0.919847	0.428507	2.03887	0.771865	0.778314	1.58097	0.967679	1.17951	0.767733	0.959232	1.87851	1.67573	1.14079	1.26108	0.397848	0.508515	1.06831	1.0544	1.49098	0.700332
margarate (17:0)	Lipid	Long chain fatty acid	201	1121	LC/MS	5733	269.3	506-12-7;		HMDB02259	0.991476	1.2409	1.29591	0.947005	0.940112	0.736921	1.15662	1.27314	1.42128	1.19033	0.918089	0.895609	1.22701	0.935712	1.41362	1.79955	0.655176	0.799932	0.845277	1.47581	1.02165	1.9527	0.757399	1.33615	1.14674	0.849481	0.83056	1.01191	0.752462	1.43497	3.71589	1.45626	0.728897	0.876141	0.735887	1.19604	0.728975	0.996358	0.98809
mead acid (20:3n9)	Lipid	Long chain fatty acid	201	35174	LC/MS	5642	305.4	20590-32-3;		HMDB10378	1.16591	1.48683	1.23808	0.926785	0.644666	0.719493	1.06654	1.47958	1.23455	1.5977	0.961774	0.716491	0.759265	0.864617	0.364156	0.364156	0.896755	1	1.03283	0.624998	1.10721	3.21636	1.75771	1.31356	1.68371	1.19209	1.09446	1.72716	1.06514	1.60693	0.364156	2.03566	0.397085	0.554558	0.364156	0.967168	0.403579	0.906243	0.765039
methionine	Amino acid	Cysteine, methionine, SAM, taurine metabolism	200	1302	LC/MS	1252	150.1	63-68-3;	C00073	HMDB00696	0.975483	0.977521	1.02452	0.817137	0.4517	1.02787	1.11045	0.922567	0.410036	0.656612	1.2059	1.34534	1.02835	0.654023	0.94991	0.783358	1.155	1.26071	1.13026	1.17917	0.830219	0.588901	0.882443	0.994777	0.541047	0.700663	1.47947	1.44509	1.43375	0.582123	0.667173	1.00522	1.07013	1.43435	1.96465	0.655906	1.17354	0.853412	1.16803
methyl-alpha-glucopyranoside	Xenobiotics	Chemical	50	20714	GC/MS	1809	204	97-30-3;	C04942,C02603		1.85028	1.5108	0.953757	0.375064	1.02458	1.23964	0.497306	0.546974	1.27973	1.14447	0.625117	0.911424	0.957873	0.806383	1.17922	1.09409	0.7441	1.93498	1.21879	1.94244	0.529593	1.11031	0.915938	0.700044	1.20113	0.513762	0.732945	1.13511	1.74158	1	0.975421	1.65997	0.585827	1.22042	0.648593	0.375064	0.375064	0.375064	0.375064
methylglutaroylcarnitine	Amino acid	Valine, leucine and isoleucine metabolism	200	37060	LC/MS	1900	290.1			HMDB00552	0.80258	0.47255	1.03821	1	1.21499	0.506705	0.47255	0.960106	0.670432	1.15816	0.632024	0.904181	0.613676	1.49719	1.52134	1.40371	1.48286	0.896564	1.12026	1.75387	0.497231	2.34588	1.37567	0.808528	0.821443	0.618633	0.701993	0.713773	0.587344	0.492864	0.961789	0.6129	1.75846	1.29123	2.14243	1.26976	0.948512	1.64896	1.04564
myo-inositol	Lipid	Inositol metabolism	50	19934	GC/MS	1924.9	217	87-89-8;	C00137	HMDB00211	0.948776	1.07061	1.0957	0.634084	1.15069	0.631676	0.607382	1.00282	1.00565	1.36375	0.824325	1.05479	0.824327	0.832609	0.772025	0.904271	0.761773	1.23222	1.06373	0.997184	0.994906	1.26417	0.840772	0.754702	1.15077	0.994345	1.36441	1.08124	1.27203	1.01279	1.14053	1.1145	0.880575	0.87507	1.59747	0.736977	1.04293	0.804005	1.09867
myristate (14:0)	Lipid	Long chain fatty acid	201	1365	LC/MS	5439	227.3	544-63-8;	C06424	HMDB00806	1.49234	1.04634	0.975788	1.00072	1.36664	0.969792	0.621977	2.30747	1.77514	1.36109	0.913901	0.586402	1.16215	1.14332	1.3875	1.47895	0.473963	0.745103	0.510614	1.02421	0.975311	1.42649	0.80317	1.25763	1.69729	1.50303	0.783738	0.969802	0.695063	1.1888	2.33275	1.72466	0.626926	0.572155	0.549868	0.999283	0.474933	1.43305	0.72738
myristoleate (14:1n5)	Lipid	Long chain fatty acid	201	32418	LC/MS	5338	225.3	544-64-9 ;	C08322	HMDB02000	2.00433	1.35452	0.709893	0.934684	3.2508	0.985794	0.382133	3.54524	2.49239	2.36262	0.90928	0.450607	1.84357	3.2635	2.09266	2.72736	0.484936	0.510925	0.258835	1.01421	0.683033	2.86471	0.587763	1.06532	3.26086	3.78901	0.685582	0.61822	0.772294	1.56702	5.17992	2.25995	0.712762	0.29446	0.532928	1.75666	0.326415	2.49185	0.46135
N-acetyl-aspartyl-glutamate (NAAG)	Amino acid	Glutamate metabolism	200	35665	LC/MS	1563	305	3106-85-2;	C12270	HMDB01067	1	0.851413	0.596804	1.74828	1.37461	1.64066	1.98882	1.03739	0.796805	1.13564	0.28389	1.15053	0.420558	0.438955	0.458111	0.291615	0.622651	0.301682	1.41254	0.26797	2.00509	1.83181	0.621379	0.951868	1.17876	0.26797	1.08607	1.81199	0.26797	0.576228	1.31221	0.26797	0.451276	0.97094	1.22441	1.17748	1.02906	0.431327	0.838695
N-acetylaspartate (NAA)	Amino acid	Alanine and aspartate metabolism	200	22185	LC/MS	1222	176.1	997-55-7;997-55-7 ;	C01042	HMDB00812	1.86389	0.752364	0.968173	2.15151	2.73881	3.68096	2.21105	1.67834	0.995616	0.856948	0.378333	1.29563	0.542894	0.167842	0.369537	0.498296	0.357729	0.536734	1.11712	0.167842	2.60263	2.30037	1.03183	0.49485	1.9823	0.474308	0.950676	1.28701	0.658024	0.167842	3.47814	0.167842	0.167842	0.953795	2.05373	1.10879	1.19044	0.275425	0.568756
N-acetylglycine	Amino acid	Glycine, serine and threonine metabolism	50	27710	GC/MS	1396.4	143.9	543-24-8;		HMDB00532	0.496753	0.744487	0.391963	0.805396	1.75082	0.445627	0.391963	1.10868	1.56018	1.07917	1	1.01677	1.04339	1.08878	0.664072	1.67578	0.948467	1.20591	0.664178	1.40334	0.391963	1.10157	0.496227	0.823631	1.37794	1.09195	0.80476	0.690199	0.840593	0.729595	1.09286	0.933964	1.62228	1.07991	0.791733	1.21788	1	0.930311	1.00203
N-acetylhistidine	Amino acid	Histidine metabolism	201	33946	LC/MS	913	196.2	39145-52-3;	C02997		0.515561	0.69983	0.71432	0.710804	0.821983	0.515561	0.515561	1.23091	0.59936	1.01664	0.990702	0.998596	0.825944	0.515561	0.768268	1.30701	1.42048	1.06254	0.70586	0.770272	0.595325	0.515561	1	0.515561	0.585488	0.515561	1.75618	1.42813	1.12949	0.86909	0.738393	0.713541	1.47009	1.09975	1.37852	1.0014	1.14675	1.07593	1.31066
N-acetylisoleucine	Amino acid	Valine, leucine and isoleucine metabolism	200	33967	LC/MS	3370	174.1				0.7712	1.09859	0.997592	1.31006	0.371676	0.504379	0.86992	0.793785	0.465033	1.42223	0.864566	2.31802	1.00376	0.94379	0.775351	0.769232	1.25594	0.824038	0.98582	1.07221	1.08361	0.496952	0.754224	1.65121	0.461382	0.445563	1.96837	1.00926	1.00241	0.578729	1.19846	0.63021	1.07764	1.16899	1.25845	1.0036	1.03685	1.30683	1.28347
N-acetylleucine	Amino acid	Valine, leucine and isoleucine metabolism	200	1587	LC/MS	3444	174.1	1188-21-2;	C02710	HMDB11756	0.681346	0.840904	0.844975	1.17491	0.439039	0.519837	0.679833	0.990769	0.537766	0.996186	1.03962	1.78638	1.16946	0.979949	0.630179	1.15747	1.75777	1.05957	1.04903	1.24308	0.799684	0.86878	1.08489	1.33206	0.520066	0.583124	2.35303	1.28161	0.972474	0.744002	0.723795	0.937398	1.66726	1.30667	1.39909	0.761736	1.46216	1.12698	1.02005
N-acetylmethionine	Amino acid	Cysteine, methionine, SAM, taurine metabolism	201	1589	LC/MS	1805	190.1	65-82-7;	C02712	HMDB11745	0.591538	0.862193	0.639796	0.834791	0.310865	0.485919	0.761708	0.570197	0.414995	0.626151	1.55994	1.72043	1.10628	1.16375	1.01405	0.98595	1.84479	1.71623	1.21403	1.14388	0.710651	0.84112	0.852407	1.13781	0.66541	0.764732	1.60995	1.17322	1.20988	0.54765	0.513123	0.808305	1.65813	1.50085	2.05812	0.693503	1.53365	1.03058	1.18191
N-acetylneuraminate	Carbohydrate	Aminosugars metabolism	50	1592	GC/MS	2074.9	245	131-48-6;	C00270	HMDB00230	1	1.17343	0.721231	1.00386	1.72584	0.924677	0.99614	1.29791	1.06646	1.63845	1.00878	1.18008	0.443491	0.678534	0.768432	0.797585	1.17389	1.07883	0.753047	0.645496	0.900938	1.6038	0.443491	0.443491	0.852794	1.00941	1.86963	1.20541	0.618945	1.22091	1.20675	0.637436	0.443491	0.73485	1.16986	0.934725	1.33799	1.1477	0.657599
N-acetylornithine	Amino acid	Urea cycle; arginine-, proline-, metabolism	200	15630	LC/MS	875	175.2	6205-08-9;	C00437	HMDB03357	0.986469	1.12134	1.40503	1.05751	0.770943	0.702661	0.849632	0.866411	0.787639	0.868195	1.03696	0.959972	0.931468	0.836171	1.01807	0.93056	1.10707	1.03403	1.19517	1.20951	1.01353	0.924169	1.3904	1.04076	0.800502	0.726322	0.958081	1.01338	1.05109	0.684753	1.1547	0.986618	0.788956	1.21218	1.18066	0.957925	1.11032	0.915292	1.08881
N-acetylphenylalanine	Amino acid	Phenylalanine & tyrosine metabolism	201	33950	LC/MS	2590	206.2	2018-61-3;	C03519	HMDB00512	0.870806	0.854819	0.957465	0.962324	0.62699	0.703305	1.2236	0.85073	0.807926	1.29469	1.16183	1.06472	1.06621	1.11304	0.781396	1.10867	1.28312	1.16773	0.887341	0.976239	0.789789	0.709611	1.04101	1.18486	0.955903	0.856924	2.36066	1.23799	1.15561	1.14449	0.718541	1.05183	1.33178	1.01775	1.1332	0.720386	1.21891	1.02376	0.944849
N-acetyltryptophan	Amino acid	Tryptophan metabolism	201	33959	LC/MS	2650	245.2	1218-34-4;	C03137		0.894235	0.966969	1.14743	1.16797	0.669804	0.736674	1.00511	0.833159	0.75325	0.979391	1.02061	1.27759	1.17993	1.4612	0.945924	0.787283	1.57546	1.03116	0.984439	1.28512	0.880064	0.711828	1.04181	1.39255	0.972815	0.825804	1.54878	1.17341	0.874712	0.88734	0.802141	0.994889	1.37258	1.09783	1.26442	0.911569	1.65527	1.08579	0.955309
N-acetyltyrosine	Amino acid	Phenylalanine & tyrosine metabolism	201	32390	LC/MS	1677	222.2	537-55-3 ;		HMDB00866	0.78876	0.466958	0.938687	1.17707	0.466958	0.897037	0.924784	0.995766	1.01612	0.598914	1.56628	1.09796	1.05706	1.19886	0.732378	1.2653	1.3285	1.54421	1.12817	1.39832	0.740933	0.629718	1.488	0.880194	1.00423	0.488442	2.40831	0.852907	0.752058	0.753368	0.948715	1	1.26329	1.00925	1.52422	0.756609	1.64926	1.01625	0.78523
N-acetylvaline	Amino acid	Valine, leucine and isoleucine metabolism	201	1591	LC/MS	1697	158.2	96-81-1;		HMDB11757	0.980763	1.09596	1.45588	0.623322	0.623322	0.623322	0.623322	0.623322	0.623322	0.811544	0.623322	1.16256	0.789482	0.859714	0.623322	0.957049	1.56391	0.833943	1.03563	0.623322	0.623322	0.748683	0.623322	0.846314	0.623322	0.623322	1.41993	0.623322	1.01924	0.623322	0.623322	1.26878	1.59427	0.919604	0.623322	0.623322	1.15185	1.05092	1
n-Butyl Oleate	Lipid	Fatty acid, ester	50	36802	GC/MS	2045	265.3	142-77-8;			0.471533	0.471533	0.968564	0.471533	0.471533	0.471533	0.471533	0.471533	1	0.471533	0.471533	0.87583	0.471533	1.10226	0.471533	1.3753	0.471533	1.18606	0.471533	0.471533	0.471533	0.979288	0.471533	1.11833	0.471533	0.471533	0.471533	1.21157	0.499485	0.471533	1	0.471533	0.471533	0.471533	0.471533	0.471533	0.471533	0.471533	0.471533
N-formylmethionine	Amino acid	Cysteine, methionine, SAM, taurine metabolism	201	2829	LC/MS	1541	176.1	4289-98-9;	C03145	HMDB01015	0.591148	0.823012	0.657872	0.678174	0.394215	0.490608	0.482673	0.68602	0.542071	0.920718	1.33445	2.44596	1.16794	2.32878	2.29132	1.07928	1.78568	2.30811	1.52507	2.06271	0.573251	0.848672	0.679455	0.866068	0.755872	0.881123	0.899865	0.922147	1.31852	0.814533	0.642594	0.944655	1.69382	1.75763	1.92925	1.20341	1.90234	1.5561	1.71795
N-glycolylneuraminate	Xenobiotics	Food component/Plant	50	37123	GC/MS	2119	444.2	1113-83-3;	C03410	HMDB00833	1.21101	3.43572	0.861401	1.52026	3.69303	1.67365	1.7313	1.97027	1.58278	1.12593	0.543338	3.06264	0.592525	0.74772	0.430644	0.515596	0.534433	0.349366	0.894174	1	1.58181	2.84322	0.951676	0.674621	1.20239	0.836912	0.437917	1.85422	0.985641	1.01067	2.86058	0.989326	0.444065	0.60148	2.4925	0.93148	2.28297	0.349366	0.73081
N1-methyladenosine	Nucleotide	Purine metabolism, adenine containing	200	15650	LC/MS	1356	282.1	15763-06-1;	C02494	HMDB03331	0.628522	1.14838	1.06697	1.27402	0.985241	1.19145	0.849753	1.17648	0.711901	1.04265	0.580856	1.40444	1.19417	1.53558	0.580856	0.962597	0.918348	0.580856	0.822404	0.580856	0.725087	0.868366	0.744201	1.29032	0.708186	0.779701	1.08573	1.33271	1.07668	1.16741	1.45246	0.629325	0.848977	1	1.18117	0.894068	0.801806	1	1.20674
N1-methylguanosine	Nucleotide	Purine metabolism, guanine containing	200	31609	LC/MS	1850	298.1	2140-65-0;		HMDB01563	0.906188	0.888985	0.790898	1.28871	1.10877	0.942455	0.838514	1.33346	1.30484	2.02869	0.74152	0.636703	1.07537	1.02862	1.01701	2.05828	0.870551	0.873379	1.07151	0.700545	0.819798	1.73417	0.932668	1.0937	1.24765	1.0189	1.08452	1.45486	1.01133	1.47571	1.83472	0.815502	0.767424	0.727519	0.98867	0.675159	0.996913	1.12827	0.653278
N6-carbamoylthreonyladenosine	Nucleotide	Purine metabolism, guanine containing	200	35157	LC/MS	2656	413	24719-82-2;			0.928081	1.07951	1.81076	1.64651	1.92326	0.874728	0.730696	0.911969	2.52385	2.02997	1.12409	1.21719	0.806849	1.05302	0.628751	0.37571	0.585384	0.382859	0.751461	1.0159	1.13932	1.26539	1.16888	1.01866	1.03816	0.673203	1.09986	1.91799	0.591876	0.582723	0.757145	0.37571	0.511692	0.37571	0.845512	1.22771	0.663331	1	1
nicotinamide	Cofactors and vitamins	Nicotinate and nicotinamide metabolism	200	594	LC/MS	1267	123.1	98-92-0;	C00153	HMDB01406	1.16026	1.29903	1.39285	1.08331	1.37398	0.745959	0.912214	0.976772	1.20071	1.20433	0.390497	1.15313	0.754929	0.713624	0.655015	1.06424	0.668848	0.568348	0.994778	1.03551	1.94834	2.08888	1.02323	0.90528	1.27591	0.943678	0.881161	1.00522	0.543163	0.896546	1.29264	0.690865	0.29621	0.64088	1.72504	1.62823	1.15729	0.550909	1.16152
nonadecanoate (19:0)	Lipid	Long chain fatty acid	201	1356	LC/MS	6073	297.3	646-30-0;	C16535	HMDB00772	0.902809	1.41372	1.39928	0.896848	0.880806	0.538418	1.15113	1.05412	1.87156	0.922634	0.920447	0.893087	1.06357	0.750243	1.34702	2.1143	0.873682	0.977618	0.849093	1.14516	1.3488	2.47934	0.956216	1.5063	1.11703	0.721441	1.02238	1.08628	0.493337	0.984017	5.93881	1.58478	0.743668	0.871453	0.654307	1.1273	0.848843	0.884497	1.01598
octadecanedioate	Lipid	Fatty acid, dicarboxylate	201	36754	LC/MS	5033	313.3	871-70-5;		HMDB00782	1.10477	1.14006	0.807339	1.10783	1.0951	1	1.15567	1.43694	1.25471	0.712609	0.850819	1.32856	1.60725	0.844296	0.91696	0.912372	1.17042	0.975288	0.805792	0.849425	1.27047	0.826026	0.845379	1.21039	1.6828	0.888392	0.956402	1.04026	1.10934	0.874576	1.31812	1.11567	1.04174	1.00608	0.646331	0.993915	0.646331	0.962001	0.721347
octanoylcarnitine	Lipid	Carnitine metabolism	200	33936	LC/MS	4100	288.3	3671-77-0;	C02838	HMDB00791	0.762864	1.06053	1.13662	1.09484	1.3253	0.916183	0.422117	1.59471	1.98658	2.72225	0.422117	0.920415	1.00938	1.61625	1.05643	1.41578	0.886072	0.422117	0.664782	0.559669	0.990622	2.14855	0.831857	1.92338	1.38929	0.939466	0.841243	0.831048	0.674548	1.52542	1.86858	1.12169	0.718869	0.490493	0.463879	0.831925	0.422117	1.29817	0.560266
oleate (18:1n9)	Lipid	Long chain fatty acid	50	1359	GC/MS	1984.4	339.2	112-80-1;	C00712	HMDB00207	1.51562	1.36527	0.844777	0.861199	1.65694	0.85549	0.84411	2.02732	1.75485	1.29945	0.74298	0.786821	1.38956	1.63913	1.33112	2.29692	0.853684	0.701115	0.798274	1.42455	0.880839	3.39859	0.57479	1.06596	1.61989	1.60951	0.649349	0.90964	0.859678	1.75436	5.97752	1.67847	0.757818	0.683915	0.801293	1.31081	0.934043	1.11916	0.921452
oleoylcarnitine	Lipid	Carnitine metabolism	200	35160	LC/MS	5202	426.4			HMDB05065	1.22392	1.72387	1.03734	2.23458	3.27024	0.96583	0.754518	1.03417	3.62351	2.37894	0.26204	1.1194	0.742092	0.961342	1.55695	4.76957	0.618406	0.374087	0.448076	0.487694	1.22753	6.0379	1.72058	1.72315	2.94894	1.03866	0.797088	0.63308	0.406733	2.25285	4.54509	0.897853	0.323842	0.526244	0.770707	1.83697	0.645439	0.772552	0.487765
ophthalmate	Amino acid	Glutathione metabolism	200	34592	LC/MS	1457	290.1	495-27-2;		HMDB05765	0.613642	1.00868	1.34443	1.27867	0.909687	0.562761	0.617728	0.811328	0.716004	1.00119	0.821923	1.59015	0.828456	0.676094	0.730514	2.14734	1.49847	0.967671	0.991317	0.789444	1.06385	2.5641	1.39602	0.872676	1.0483	0.80163	0.998809	1.13735	1.40039	0.818202	1.12127	0.760869	2.23885	1.19783	1.51425	1.1622	1.26521	1.08499	1.26603
ornithine	Amino acid	Urea cycle; arginine-, proline-, metabolism	50	1493	GC/MS	1763.8	141.9	3184-13-2;	C00077	HMDB03374	1.09142	1.24226	1.62584	1.11296	0.538426	0.755494	0.497025	0.74187	0.777081	1.46096	1.03655	1.14416	1.3486	1.1621	0.710633	0.683567	1.03289	1.03193	1.33385	2.24899	0.935621	0.517122	1.32058	0.481233	0.537675	0.50461	1.39505	1.20137	1.04423	0.627552	0.663005	0.763408	0.96807	1.18036	0.875224	1.28495	1.11197	0.818323	0.820105
orotate	Nucleotide	Pyrimidine metabolism, orotate containing	50	1505	GC/MS	1709.6	254.1	50887-69-9;	C00295	HMDB00226	0.539518	0.539518	1.0122	0.539518	0.539518	1.70882	2.09585	1.52269	1.7194	0.647273	0.987796	0.90729	0.658375	2.89974	0.539518	0.579813	0.788681	1.32218	0.731713	0.739989	0.539518	1.32288	0.539518	0.539518	0.757871	0.539518	0.539518	1.38119	1.81044	1	0.865376	0.848663	0.696944	0.539518	1.98055	0.539518	0.539518	1.09738	0.539518
oxaloacetate	Energy	Krebs cycle	50	5323	GC/MS	1560	333	328-42-7;	C00036	HMDB00223	0.756689	1.06184	1.41664	0.787038	4.18841	0.734355	1.3308	2.01356	1.73529	0.473536	0.473536	0.731933	0.893262	0.841305	1.02487	0.473536	1.03408	1.14208	1.33072	0.701046	3.20471	0.990595	0.975126	1.07984	0.817646	0.823636	1.29117	0.597969	0.566593	1.00941	3.16922	1.11339	0.539832	0.84995	0.740016	1.15376	1.12979	1.12611	0.712648
p-cresol sulfate	Amino acid	Phenylalanine & tyrosine metabolism	201	36103	LC/MS	2896	187.1	3233-57-7;	C01468		1.0104	3.54334	1.51931	2.08929	1.66185	1.35761	0.70323	1.24646	1.01215	1.45144	0.847155	0.987853	0.828538	1.48224	0.802351	0.761503	1.10603	0.989601	1.27554	0.918619	2.91205	0.675615	1.65423	0.836812	0.640108	0.752722	0.862684	1.1703	1.17112	0.890767	1.20209	0.859628	1.97454	1.09448	0.857811	1.38974	1.10311	0.795608	0.681765
palmitate (16:0)	Lipid	Long chain fatty acid	201	1336	LC/MS	5619	255.3	57-10-3;	C00249	HMDB00220	1.15034	1.26792	1.0157	0.999208	1.10074	0.88387	0.948013	1.5366	1.42986	1.1757	0.891647	0.732011	0.984305	1.00079	1.27641	1.41922	0.613941	0.772413	0.71898	1.02185	0.965634	1.81845	0.767434	1.23088	1.14862	1.01588	0.687833	1.08158	0.775741	0.894947	2.55863	1.43355	0.595871	0.800297	0.768679	1.1446	0.696895	1.0383	0.787411
palmitoleate (16:1n7)	Lipid	Long chain fatty acid	201	33447	LC/MS	5477	253.3	373-49-9;	C08362	HMDB03229	1.54437	1.04349	0.830203	0.956514	2.00945	0.876716	0.434363	2.1924	1.78628	1.48352	0.939786	0.494548	1.0919	1.66252	1.30556	2.14766	0.414988	0.444098	0.511407	1.06021	0.889096	2.63921	0.684897	1.10814	1.96879	1.97316	0.435299	0.787786	0.58959	1.29862	3.54159	1.90804	0.546022	0.428938	0.496833	1.33321	0.427417	1.785	0.596027
palmitoyl sphingomyelin	Lipid	Sphingolipid	50	37506	GC/MS	2524	311.3				0.780632	1.18099	1.17291	1.03122	1.02881	0.934834	1.59861	1.34398	1.46089	1.49525	0.81205	0.902722	0.798125	0.953131	0.781023	1.13462	0.989814	0.931521	0.871482	0.849804	0.589644	1.2123	1.08987	0.951825	1.08559	1.11258	1.13185	1.38813	1.12524	1.19152	1.20813	1.31144	0.823489	0.791729	0.922044	0.913444	0.940408	0.971188	0.976942
palmitoylcarnitine	Lipid	Carnitine metabolism	200	22189	LC/MS	5179	400.4	6865-14-1;	C02990	HMDB00222	1.32771	1.7845	0.878654	1.91332	1.97451	1.14243	1.04029	0.995322	2.56851	1.96225	0.39329	0.959709	1.00468	1.15524	1.34421	3.04475	0.549774	0.720357	0.394536	0.603921	1.19378	4.98802	1.40275	1.11412	1.91553	0.781914	0.538741	0.528578	0.564442	1.71077	2.98316	0.858982	0.582551	0.431844	0.782338	1.31212	0.614863	0.768238	0.389978
pantothenate	Cofactors and vitamins	Pantothenate and CoA metabolism	200	1508	LC/MS	2218	220.1	137-08-6;	C00864	HMDB00210	1.23791	1.18346	1.03479	1.23633	1.19687	0.87844	1.11269	0.830512	1.02491	1.44144	1.01143	1.28329	0.881675	0.698615	0.701998	0.683186	0.838005	0.799537	1.14131	0.802607	1.43735	1.532	0.988574	1.39242	1.08672	0.963421	1.33354	0.982872	1.01289	0.707103	1.13719	0.823871	0.686591	0.841118	1.09523	0.879757	1.02291	0.75119	0.97193
pelargonate (9:0)	Lipid	Medium chain fatty acid	201	12035	LC/MS	4847	157.2	112-05-0;	C01601	HMDB00847	0.984495	0.886558	0.722373	0.740514	1.01551	1.14287	1.071	1.60181	1.22426	0.874076	0.934969	0.658583	0.908606	1.13552	1.13045	1.6302	0.737871	1.20823	0.687764	0.98218	0.754429	1.77955	0.730788	0.959306	1.07089	1.24856	0.909271	1.05073	1.05359	1.04069	1.88748	1.81394	1.07431	0.919032	0.827337	0.74852	0.801779	1.13185	1.12095
pentadecanoate (15:0)	Lipid	Long chain fatty acid	50	1361	GC/MS	1853.5	299.2	1002-84-2;	C16537	HMDB00826	0.853994	1.24938	0.657641	0.801043	0.77705	0.745926	0.926009	0.96851	1.12118	0.944213	0.939123	0.850532	1.37842	1.15284	1.1593	1.47885	1.15035	1.05461	0.831471	0.943651	1.05452	1.68147	0.900544	1.03379	1.11143	1.02067	0.987278	0.977948	1.01272	0.97933	2.28129	1.12088	1.09242	0.838305	0.935565	1.03282	0.892823	1.23926	0.88964
pentobarbital	Xenobiotics	Drug	201	38156	LC/MS	4564	225.2	76-74-4;	C07423,D00499,D02253,C07422,D00500		0.931112	0.978207	0.931898	0.965395	0.785586	0.959949	1.07059	1.19758	0.961161	0.848483	1.10299	0.955562	0.992863	0.906431	1.11857	0.829778	1.01986	1.00714	1.04307	1.08373	0.869801	0.818453	0.878372	0.941829	0.949908	0.985165	0.901581	1.25288	1.02159	1.01483	1.00903	1.10451	1.0584	1.04266	1.30028	1.0659	0.932874	1.25936	1.05557
phenol sulfate	Amino acid	Phenylalanine & tyrosine metabolism	201	32553	LC/MS	2199	173.1	937-34-8;	C02180		0.66678	0.727653	0.88438	0.9209	0.826197	1.07832	1.20822	1.30288	0.613328	0.733522	1.39743	2.02669	1.20654	2.0941	1.03145	0.671388	2.35293	1.4127	1.09182	0.78049	0.69348	0.886344	0.656396	1.0138	1.05523	0.844796	0.536882	1.4365	1.47235	1.07968	1.20156	1.03133	1.17693	1.19028	1.47081	0.526261	0.986196	0.968553	0.904173
phenylacetylglycine	Amino acid	Phenylalanine & tyrosine metabolism	200	33945	LC/MS	3125	194.1	500-98-1;	C05598	HMDB00821	1.08907	0.967872	0.918657	0.601282	1.08009	0.759836	0.932438	0.979214	1.45827	1.18593	0.712292	1.09066	0.971928	2.31402	1.08894	1.02079	1.17014	1.17681	1.0332	0.745307	0.788331	1.22611	0.813873	0.976358	0.933096	0.997475	1.0346	0.955971	1.16537	1.00253	1.26572	0.820369	1.38199	1.16155	0.873147	0.840566	0.913561	1.18632	1.25565
phenylalanine	Amino acid	Phenylalanine & tyrosine metabolism	200	64	LC/MS	2056	166.1	63-91-2;	C00079	HMDB00159	1.02337	0.888506	0.837888	1.12797	0.766349	0.737099	0.80317	0.886038	0.718881	1.23689	1.23145	1.28609	1.34242	1.02366	1.07633	1.30244	1.29639	1.32275	1.21394	1.20518	0.882747	0.69112	0.594896	0.691421	0.632636	0.655574	1.45663	1.39984	0.916303	0.779235	0.678232	0.991554	1.27058	1.07567	1.42295	0.817268	1.11649	0.976625	1.00845
phenyllactate (PLA)	Amino acid	Phenylalanine & tyrosine metabolism	201	22130	LC/MS	2237	165.1	828-01-3;	C05607	HMDB00779	0.679477	0.625692	0.763588	0.983981	0.625692	0.758207	1.35384	1.41551	1.10048	0.971822	1.00073	1.55561	0.779844	1.16972	1.45776	1.10312	1.71881	1.11326	0.963754	1.00323	0.863187	0.685145	0.625692	0.625692	0.854777	0.745614	1.75935	0.872505	1.28548	1.17612	0.625692	1.27537	1.01055	0.937564	0.999272	0.847894	1.07737	0.821473	0.881163
phenylpropionylglycine	Amino acid	Phenylalanine & tyrosine metabolism	201	35434	LC/MS	2981	206.1			HMDB00860	0.046983	0.046983	0.046983	0.046983	0.046983	0.49626	0.046983	0.046983	0.046983	0.046983	0.046983	0.046983	0.046983	1.80513	1.19742	1.17963	3.67866	2.69052	2.43447	0.046983	0.046983	0.046983	0.046983	0.071651	0.046983	0.046983	0.089231	1.01414	1.09607	0.985861	0.814904	0.728727	0.046983	0.046983	0.046983	0.046983	0.046983	0.903931	1.48941
phenylpyruvate	Amino acid	Phenylalanine & tyrosine metabolism	201	566	LC/MS	2534	163.1	156-06-9;	C00166	HMDB00205	0.762723	0.520616	0.655057	1.13015	0.475313	0.62454	1.13186	0.742065	0.475313	0.806205	1.66163	1.65581	0.908903	1.36966	0.968418	0.698907	1.28989	1.23767	1.13346	0.993118	0.766405	0.475313	1.00688	1.02313	1.21541	0.65834	1.32411	0.475313	1.70729	0.494277	0.475313	0.49818	1.4778	1.61741	1.32054	0.616965	1.23604	1.61173	0.976871
phosphate	Energy	Oxidative phosphorylation	50	11438	GC/MS	1307.7	298.9	7664-38-2 ;	C00009	HMDB01429	0.954168	1.08893	0.93202	0.992987	1.42721	0.85338	0.975552	1.20769	1.05901	1.28111	0.918189	1.27288	0.957905	0.855324	0.791013	0.746876	0.815272	0.823195	1.00701	1.13129	1.17769	1.38453	0.823953	0.964236	1.21847	0.930581	1.04209	1.0548	1.16028	1.01335	1.3804	0.985627	0.9418	0.898347	1.37612	1.15407	1.10205	0.853856	0.981446
phosphoethanolamine	Lipid	Glycerolipid metabolism	50	12102	GC/MS	1577.3	299.1	1071-23-4;	C00346	HMDB00224	1.20379	1.07057	1.08187	1.05804	1	0.418943	0.912578	0.486213	0.605617	1.90951	0.732289	1.74132	1.1122	1.05285	0.810858	0.626127	0.778178	0.458376	1.97265	1.02726	1.13938	2.75914	1.03227	1.04779	1.05259	0.516209	0.73971	0.890463	1.13904	0.981618	0.997096	0.139176	0.139176	0.676971	1.60309	1.39599	1.3116	0.484286	0.564744
pinitol	Lipid	Inositol metabolism	50	37086	GC/MS	1773	318.1	10284-63-6;	C03844		0.840452	1.57521	0.949475	0.567221	1.07528	0.693398	0.616892	0.672931	0.775176	0.567221	1	0.948686	0.953082	1.72762	0.758793	0.660397	0.782827	1.42026	1.00899	1.20486	0.838858	1.19404	0.621885	0.946984	1.06467	1.18924	0.855491	1.20724	1.56155	1.0798	1.13081	1.2903	1.11782	0.991007	1.35498	0.579278	1.5551	1.20913	1.18159
pipecolate	Amino acid	Lysine metabolism	200	1444	LC/MS	1120	130.1	4043-87-2;	C00408	HMDB00070	0.658499	1.01107	0.861755	0.627479	0.552031	0.89363	0.645121	0.801392	0.861814	0.710181	1.125	1.19824	1.00413	1.15814	1.26761	1.01089	0.98893	1.56002	0.894369	1.2592	0.790623	0.587445	0.744766	0.700437	0.696706	0.945331	1.01119	1.13046	0.995866	0.700467	0.720245	1.05263	1.41988	1.32129	1.62304	0.869995	1.21381	1.63903	1.36738
piperidine	Xenobiotics	Chemical	50	38183	GC/MS	1004	142.1	110-89-4;	C01746		1.04548	1.07423	1.27774	1.26234	0.965051	0.756084	0.796415	0.427172	0.995801	1.63574	1.42926	2.5363	1.99437	0.97087	1.03495	0.453492	1.81675	0.214346	1.15651	1.32297	0.754654	1.72514	1.53476	1.53161	1.25774	0.907436	0.762212	0.598418	1.0778	0.955602	1.76267	0.275836	0.539921	1.0042	0.854622	1.54206	1.55622	0.530559	0.634066
pro-hydroxy-pro	Peptide	Dipeptide	200	35127	LC/MS	960	229.2	18684-24-7;		HMDB06695	0.896224	1.0785	1.27896	0.913821	0.723035	0.643506	0.519232	1.05585	1.06131	1.52789	0.958102	0.483089	0.720498	1.27467	0.808589	1.25991	1.18994	1.29177	1.04293	1.0419	0.390193	1.25371	1.4077	1.16129	1.1214	1.02207	1.29084	0.977932	1.18028	1.07627	1.28306	1.3868	0.648739	0.755455	0.917748	0.339546	0.882656	0.917805	0.478467
proline	Amino acid	Urea cycle; arginine-, proline-, metabolism	200	1898	LC/MS	796	116.1	147-85-3;	C00148	HMDB00162	1.23452	1.03784	1.08551	1.37725	0.529828	0.994933	1.28964	0.988987	0.60659	0.707363	1.07904	1.25537	1.05813	0.573861	0.834505	0.740476	1.19793	1.00507	1.05348	1.09782	1.25578	0.853605	1.41189	0.869535	0.487849	0.572112	1.53775	1.19731	0.993405	0.53867	0.89449	0.856101	1.08481	1.23497	1.66991	0.691156	1.13874	0.816348	0.962155
propionylcarnitine	Lipid	Fatty acid metabolism (also BCAA metabolism)	200	32452	LC/MS	1589	218.2	17298-37-2 ;	C03017	HMDB00824	0.83273	0.895995	0.938136	1.13509	0.778583	0.695537	0.623017	0.857784	0.921294	1.21328	1.31767	1.30669	0.967411	0.724925	0.86955	1.11329	1.08023	1.02627	1.29431	1.24906	0.973728	0.962897	0.831508	1.30706	0.838644	0.746878	1.28073	1.16166	1.03733	0.914249	0.905855	0.981804	1.28215	1.0182	1.19249	0.783141	1.09931	1.05257	1.16644
pseudouridine	Nucleotide	Pyrimidine metabolism, uracil containing	201	33442	LC/MS	1104	243.1	1445-07-4;	C02067	HMDB00767	0.938239	1.06249	1.13695	0.981737	1.22641	0.903914	0.932141	1.00173	1.07757	1.42966	0.74221	0.986593	0.858023	1.17599	0.920582	1.20946	0.887063	1.00133	0.973858	0.967799	0.905638	1.2956	1.19257	0.996355	0.998674	0.965903	1.19348	1.02798	1.30102	1.01189	1.20402	1.07611	0.957127	0.958131	1.06848	0.958103	1.0645	0.935841	1.00364
pyridoxate	Cofactors and vitamins	Vitamin B6 metabolism	201	31555	LC/MS	2210	182.1	82-82-6 ;	C00847	HMDB00017	0.744649	0.819965	1.15186	0.88269	1.0053	0.608663	0.596003	0.891693	1.27329	2.04387	0.72685	1.06032	0.985819	1.74062	0.675981	1.385	1.46472	0.994697	0.898374	1.19379	0.698563	2.24318	1.04071	1.05985	0.98746	0.944347	1.64358	0.810397	0.939837	1.74755	1.33513	1.52046	1.29749	0.883767	0.776416	0.855592	0.818228	1.59492	1.39175
pyruvate	Carbohydrate	Glycolysis, gluconeogenesis, pyruvate metabolism	50	599	GC/MS	1130.6	217	127-17-3;	C00022	HMDB00243	0.825971	1.56736	0.733277	1.09114	1.0108	1.09366	1.03534	1.59472	1.454	0.649081	1.34032	0.920868	1.03774	0.865101	0.989197	0.624791	1.32368	0.693825	0.797879	1.02396	0.55984	1.43945	0.8202	1.00709	1.18875	0.992911	1.11853	0.776734	1.08565	0.824258	1.12675	0.652646	1.65057	0.624293	0.476509	1.16095	1.57533	0.945872	0.758356
riboflavin (Vitamin B2)	Cofactors and vitamins	Riboflavin metabolism	200	1827	LC/MS	3111	377.2	83-88-5;	C00255	HMDB00244	1.01775	2.0253	1.1701	0.786931	1.87216	0.904399	0.874219	0.657177	1.72948	2.63013	1.06907	1.74307	0.88381	0.925263	0.967333	6.36762	0.753073	0.953194	1.18624	0.857788	0.98225	9.55928	2.61646	1.13221	2.43835	0.91889	0.937656	1.30951	0.98151	0.825462	8.39792	1.60655	0.631888	0.897997	1.1991	0.812892	0.983321	0.687509	1.01668
ribose	Carbohydrate	Nucleotide sugars, pentose metabolism	50	12083	GC/MS	1650.2	204	50-69-1;	C00121	HMDB00283	0.840515	1.07088	1.08096	0.78433	0.69511	0.678625	1.04631	0.880116	0.993381	1.17828	1.01368	0.717503	1.04918	1.27063	1.02188	0.927235	0.981601	1.16899	1.08102	0.997715	0.662051	1.12102	0.901096	1.05513	1.05288	0.899996	1.17685	0.790882	0.971686	1.28637	1.06155	0.91388	1.14	0.807566	0.680936	1.00662	1.01276	1.00229	0.858559
ribose 5-phosphate	Carbohydrate	Nucleotide sugars, pentose metabolism	50	561	GC/MS	1928.4	315.1	18265-46-8;108321-05-7;	C00117	HMDB00618	0.852714	1.62858	0.616763	1	1.42542	0.385623	1.48094	1.55384	1.07582	2.32491	0.385623	1.76674	1.00939	0.950146	0.799704	0.952846	0.920861	0.832018	0.385623	1.33013	0.665199	1.9662	0.921344	0.879002	1	0.55245	0.385623	0.434357	1.12553	1.35189	1.95068	0.992772	0.508132	0.385623	1.45496	0.868422	1.02438	0.727266	1.06393
S-adenosylhomocysteine (SAH)	Amino acid	Cysteine, methionine, SAM, taurine metabolism	201	15948	LC/MS	1821	383.1	979-92-0;	C00021	HMDB00939	0.606174	0.583468	0.779216	0.860975	0.602574	0.635934	0.583468	1	0.752857	0.864457	1.10723	1.10012	2.15076	0.97014	0.729939	1.70908	1.79811	1.2044	1.65537	0.993852	0.983188	0.583468	1.02803	1.72927	1.23466	1.21319	4.95708	1.00625	1.44049	1.37475	0.583468	1.58463	5.83895	0.906302	0.823342	0.648584	0.844366	1.92868	0.993751
S-methylglutathione	Amino acid	Glutathione metabolism	200	33944	LC/MS	1610	322.1	2922-56-7;	C11347		0.710485	0.739417	0.941602	0.608036	2.08381	0.830744	0.37639	0.75669	1.24574	3.13522	0.696792	0.973985	1.10138	1.59816	0.761998	5.24975	1.37018	0.835726	2.19815	0.969532	0.604091	5.77182	1.55919	1.17064	2.1845	1.2116	1.46248	0.953935	0.775879	2.04105	5.18782	1.18375	1.16802	0.828702	0.760043	0.802547	0.92397	1.03047	1.02601
salicylate	Xenobiotics	Drug	201	1515	LC/MS	2226	137.1	69-72-7;	C00805	HMDB01895	0.886982	0.922544	1.21642	1	0.556149	1.26135	1.80633	0.677933	0.47136	0.604215	1.10017	1.34914	0.913608	0.925902	0.821048	0.603473	0.866117	1.16183	1.30875	1.15711	1.06654	0.729298	0.933463	1.16785	0.611511	0.76136	1.64607	1.36406	1.51767	0.468922	0.519754	1.11864	1.12061	1.38357	1.66532	0.825625	1.07741	0.871186	0.99428
sarcosine (N-Methylglycine)	Amino acid	Glycine, serine and threonine metabolism	50	1516	GC/MS	1182.9	116	107-97-1;	C00213	HMDB00271	0.415049	1.14776	0.824187	1.13081	0.793788	0.624827	1.17672	1.0136	0.869113	1.17873	0.754202	1.58774	1.05071	0.63649	0.415049	0.713	1.6534	0.922131	1.10444	1	1.0642	2.21049	0.965171	1.06194	0.681232	0.644226	1.74054	1.80018	1.32417	0.997912	1.25567	0.561577	1.05961	1.00209	1.49486	0.987551	0.944081	0.692777	0.924217
scyllo-inositol	Lipid	Inositol metabolism	50	32379	GC/MS	1893.8	318.2	488-59-5;	C06153	HMDB06088	0.380749	1.9345	0.877031	0.873402	1.64857	0.640688	0.544989	1.48412	1.70015	1.82555	0.880461	1.02227	0.778517	0.719794	0.380749	1.00078	0.380749	0.828815	0.798636	0.958725	0.999224	1.6808	0.905691	0.854236	1.79685	1.70535	1.66204	2.14986	1.67959	1.70878	1.67363	2.9479	1.11901	0.958164	1.60178	0.557465	1.08807	0.438965	1.47868
sebacate (decanedioate)	Lipid	Fatty acid, dicarboxylate	201	32398	LC/MS	1778	201.2	111-20-6;	C08277	HMDB00792	32.1305	76.8101	92.3505	35.5681	52.3822	33.6603	33.2661	42.6354	39.111	60.1737	0.76236	0.760923	0.997297	0.699236	0.957605	0.752619	0.862726	0.601208	0.862489	0.781544	1.44106	0.633302	0.822134	38.8128	0.603492	0.494014	0.78676	0.64826	0.597198	42.0068	23.496	0.426853	19.7084	38.2824	0.943738	1.28523	1.06433	1.0027	36.2728
sedoheptulose-7-phosphate	Carbohydrate	Nucleotide sugars, pentose metabolism	50	35649	GC/MS	2070	691.5	2646-35-7;	C05382	HMDB01068	0.519303	1.42534	0.519303	0.519303	1.01154	0.519303	0.519303	0.519303	0.551195	0.98846	0.519303	0.519303	0.519303	0.519303	0.519303	0.519303	0.519303	0.519303	0.914048	0.519303	1.4729	2.64353	0.519303	0.519303	0.519303	0.765616	0.519303	1	0.72353	0.519303	1.4056	0.519303	0.519303	0.687907	0.519303	1.23751	1.32486	0.519303	0.91269
serine	Amino acid	Glycine, serine and threonine metabolism	50	1648	GC/MS	1389.1	204	56-45-1;	C00065	HMDB03406	1.10001	1.18071	0.890955	1.26234	0.784155	0.487275	0.919489	0.759614	0.672497	1.05946	1.03092	1.48989	1.11699	0.719088	0.642381	0.509478	1.089	0.704986	1.20298	1.07609	1.12605	1.54914	1.05473	0.898484	0.652056	0.698028	1.04175	1.3068	0.969084	0.686285	1.22476	0.544627	0.731536	1.02459	1.64689	1.03753	1.25459	0.619012	0.823025
serotonin (5HT)	Amino acid	Tryptophan metabolism	200	2342	LC/MS	1660	177.1	153-98-0;	C00780	HMDB00259	0.746936	0.699281	0.614671	0.991609	0.762893	0.673248	0.854753	0.944524	0.948888	1.35236	1.2411	1.24276	0.779675	0.638285	1.63726	1.65742	1.95879	1.39817	1.20587	1.05548	0.562653	0.754954	0.92965	1.19021	1.40214	1.31173	2.12	1.33451	1.08578	0.824798	0.898185	0.826128	0.588168	1.00839	0.871454	0.709937	1.20313	1.2025	1.03456
sorbitol	Carbohydrate	Fructose, mannose, galactose, starch, and sucrose metabolism	50	15053	GC/MS	1843	319.1	6706-59-8;	C00794	HMDB00247	0.611882	1.02402	1.51563	0.429133	0.921048	0.742357	0.68832	0.611077	1.3916	1.27756	5.12929	5.13902	4.45296	7.0374	4.1213	4.98731	5.11017	5.40237	9.81825	3.32967	0.752722	1.31282	0.390086	0.502095	1.49637	1.0052	0.949568	1.57736	0.971122	0.784965	0.810552	0.994799	0.755992	0.598984	0.917206	0.423139	1.40012	1.02888	0.87553
sphinganine	Lipid	Sphingolipid	200	17769	LC/MS	5175	302.3	3102-56-5;	C00836	HMDB00269	2.0654	1.55791	1.40579	2.42441	1.35571	1.65779	1.93514	0.955606	1.84077	1.04439	0.445801	1.65003	0.54985	0.804185	0.405199	1.35724	0.692918	0.621545	1.07406	0.579026	1.92862	0.752659	1.61901	1.21198	1.2689	0.504505	0.63838	0.684877	0.761096	1.44201	3.55093	0.33728	0.157963	0.615751	1.57247	1.4844	0.925937	0.418247	0.742291
sphingosine	Lipid	Sphingolipid	200	17747	LC/MS	5197	300.2	123-78-4;	C00319	HMDB00252	2.73216	1.56195	1.95173	2.14363	1.64416	1.90039	1.6512	1.00955	1.73176	0.990454	0.342699	1.70845	0.63834	0.820324	0.421732	1.46008	0.617987	0.669504	1.09936	0.485373	1.93868	1.0069	1.65779	0.993097	1.34597	0.690166	0.354245	0.717576	0.785291	1.02902	4.47472	0.396974	0.156475	0.400799	1.2849	1.36931	0.748913	0.250608	0.402543
stachydrine	Amino acid	Urea cycle; arginine-, proline-, metabolism	200	34384	LC/MS	860	144.1	4136-37-2;	C10172	HMDB04827	0.969949	1.0188	0.998882	0.956811	0.754448	0.958616	0.937452	0.961352	0.679095	0.835921	1.03554	1.0669	1.07753	1.10399	0.985853	0.895309	1.25094	1.41258	1.04278	1.16362	0.891368	0.829653	1.00128	0.999064	0.848806	0.823513	1.00112	1.25366	1.17974	0.621744	0.705167	0.983501	1.04476	1.07081	1.23794	0.760886	1.00094	1.02712	1.10874
stearamide	Lipid	Fatty acid, amide	50	37487	GC/MS	2071	131	124-26-5;	C13846		1.04852	1.00941	0.542095	0.564735	1.11736	0.819484	1.00817	1.1866	1.0682	1.2944	0.555174	0.808152	1.06455	0.991834	0.873477	0.806739	1.09618	1.1059	0.760017	1.15354	2.70623	1.43365	0.546492	0.756682	1.22178	0.714071	1.11974	0.934245	0.805716	1.33613	0.951478	1.27823	1.1399	0.709273	0.616045	0.789725	1.36407	0.727255	2.40638
stearate (18:0)	Lipid	Long chain fatty acid	201	1358	LC/MS	5886	283.4	57-11-4;	C01530	HMDB00827	1.32617	1.29436	1.37204	1.0019	0.982214	0.826418	1.32255	1.43126	1.55484	1.22861	0.913275	0.815526	1.03129	0.815577	1.14306	1.36215	0.893914	0.914665	0.902094	1.18354	1.01779	1.57264	0.95784	1.28933	1.10844	0.836412	0.963372	1.0984	0.725034	1.13267	2.2383	1.28362	0.754451	0.863679	0.697875	0.998103	0.716233	0.937691	0.900906
stearidonate (18:4n3)	Lipid	Long chain fatty acid	201	33969	LC/MS	5381	275.3	111174-40-4 ;	C16300	HMDB06547	0.929905	1.22661	0.855618	0.692356	1.0777	0.680453	0.437342	1.37265	1.30927	0.893167	1.24821	0.943804	1.49725	2.10061	2.18755	1.847	0.765422	0.56944	0.730371	1.30723	0.636288	3.84269	0.539541	1.07674	1.62371	1.53699	0.309277	0.913693	0.64182	1.14095	6.21431	2.00481	0.618311	0.84155	0.845758	1.0562	0.63494	1.49095	0.872399
stearoyl sphingomyelin	Lipid	Sphingolipid	50	19503	GC/MS	2645	311.3	85187-10-6;85187-10-6 ;	C00550	HMDB01348	1.0414	1.38069	0.845491	0.608615	1.47058	1.02802	0.815841	1.17257	1.65512	1.30108	1.11701	1.16572	0.515654	1	1.08126	1.27612	1.18501	1.49971	0.345018	0.971976	0.633871	1.68129	0.806212	0.345018	0.773144	1.03809	1.0556	0.905345	0.345018	0.464513	0.345018	0.676874	0.535099	0.784853	0.9517	0.872956	1.20837	0.633829	1.28421
stearoylcarnitine	Lipid	Carnitine metabolism	200	34409	LC/MS	5300	428.4	18822-91-8;		HMDB00848	1.13847	1.87505	0.920478	1.62994	1.97817	1.49584	0.990871	0.930291	2.1603	1.45457	0.41738	0.894697	0.987626	1.60555	1.10575	2.38671	0.26999	0.975269	0.535947	0.631557	1.13225	5.18367	1.86646	1.23101	1.97565	0.644064	0.464015	0.583049	0.701059	1.41588	3.71903	1.00781	0.636478	0.695859	0.759932	1.26083	0.630725	0.48103	0.26999
succinate	Energy	Krebs cycle	50	1437	GC/MS	1348	247	110-15-6;	C00042	HMDB00254	0.492083	0.662106	0.890869	0.651848	0.906319	0.379855	0.316295	1.17299	1.14234	2.64034	0.830182	1.12052	1.85987	0.995667	0.543211	1.47287	1.48513	0.865378	0.788353	1.05297	0.477752	1.18758	0.821607	1.03023	1.11299	0.720761	1.80331	1.09207	1.47834	1.09001	0.96216	1.13258	2.76324	0.475877	0.702771	0.71784	1.00433	1.82239	1.23086
succinylcarnitine	Energy	Krebs cycle	200	37058	LC/MS	1401	262.1				0.91306	0.686304	0.438928	0.967708	0.987812	0.778298	0.874012	0.477955	0.602398	0.518408	1.15751	1.90404	1.20977	0.805403	0.733962	1.18586	0.771709	0.876328	1.86627	1.07516	2.51525	1.7359	1.33463	0.732578	1.12287	1.00514	0.751059	1.20045	1.15839	0.382737	1.05308	1.31522	0.209015	0.439811	2.11015	1.51777	1.33194	0.354259	0.994864
taurine	Amino acid	Cysteine, methionine, SAM, taurine metabolism	50	2125	GC/MS	1616.4	254.1	107-35-7;	C00245	HMDB00251	0.953646	1.55593	1.88838	1.7907	2.50893	0.699376	0.628187	0.586703	0.969013	1.63703	1.03001	3.05176	0.818497	0.896573	0.439075	0.653098	0.681899	0.481812	1.89078	1.08761	2.79552	4.33793	1.38546	0.580868	1.16257	0.80192	0.744715	2.10397	0.969985	0.663443	3.56178	0.752606	0.393605	1.03099	6.15961	2.00835	1.58364	0.473509	0.48758
tauro-beta-muricholate	Lipid	Bile acid metabolism	201	33983	LC/MS	4763	514.4			HMDB00932	0.449197	12.0681	1.16933	2.74357	10.2345	0.430256	0.067899	0.288656	11.1914	10.7341	0.024027	3.16236	0.024018	0.141134	2.1496	18.6771	0.366564	0.234121	0.956692	2.1057	1.98662	46.0134	9.01866	4.62447	9.2812	0.031314	4.02967	1.04331	0.023836	4.41774	23.6084	8.32784	0.010679	0.869387	0.014431	0.377286	0.31141	0.457812	1.13851
taurochenodeoxycholate	Lipid	Bile acid metabolism	201	18494	LC/MS	5218	498.3	6009-98-9;	C05465	HMDB00951	0.205639	8.00705	0.81261	2.32548	9.73477	0.246687	0.028018	0.144365	6.41871	11.278	0.028464	2.80172	0.044679	0.208138	1.67976	24.4008	0.297088	0.231517	1.23451	4.08771	1.12221	49.2771	6.51646	0.028018	8.16185	0.064023	1.70026	0.76549	0.028018	3.44812	25.5917	0.028018	0.028018	0.028018	0.028018	0.428176	0.363804	0.262551	1.55484
taurocholate	Lipid	Bile acid metabolism	201	18497	LC/MS	5122	514.3	145-42-6;	C05122	HMDB00036	0.453206	6.18919	1.02049	2.01321	5.57951	0.389884	0.072234	0.301581	4.42651	5.2024	0.028788	2.00787	0.050722	0.187526	1.07442	8.44652	0.27582	0.391086	0.990566	2.02879	1.42759	21.2217	4.90763	2.88306	5.1721	0.045664	1.69148	1.0398	0.032244	2.67899	12.8412	3.74765	0.02318	0.971401	0.033016	0.299991	0.28237	0.508266	1.00943
taurodeoxycholate	Lipid	Bile acid metabolism	201	12261	LC/MS	5243	498.3	207737-97-1;	C05463	HMDB00896	0.374614	9.61443	1.20675	1.97011	7.50113	0.363491	0.159855	0.215545	5.86996	9.96542	0.069181	1.95754	0.103375	0.33677	1.15581	32.3657	0.305019	0.538962	1.09438	3.09495	2.11009	21.2355	10.6376	3.20267	8.357	0.096717	2.39691	0.671633	0.072909	1.96094	24.7097	5.41835	0.10462	1.77839	0.125501	0.594705	0.347488	0.572201	0.905622
TDTEDKGEFLSEGGGV*	Peptide	Fibrinogen cleavage peptide	200	34303	LC/MS	3301	821.1				0.869122	0.977746	0.685714	0.610788	0.961096	1.03579	1.61838	0.395361	0.952308	1.28637	0.990017	0.900693	0.654274	1.06125	1.36938	1.67742	0.940432	1.41018	0.797552	1.38507	0.597222	0.9815	0.8948	1.06172	1.01312	1.39826	1.00998	1.30586	1.23209	1.10388	1.49264	1.50453	0.146175	1.15365	1.14424	0.502685	0.960703	0.698403	1.0185
TDTEDKGEFLSEGGGVR*	Peptide	Fibrinogen cleavage peptide	200	34301	LC/MS	2880	600				0.69511	1.14203	0.770092	1.45914	0.88783	1.30663	1.97277	2.1274	2.02522	1.16898	1.04577	0.959657	1.09551	0.932559	0.862098	0.06438	1.17785	1	0.929267	0.807084	0.821722	0.546457	0.66187	0.561049	0.806307	1.04034	2.09693	2.70101	1.26209	1.25019	0.06438	0.610163	1.77149	0.850906	0.859734	1.34169	0.857828	1.57921	0.789684
tetradecanedioate	Lipid	Fatty acid, dicarboxylate	201	35669	LC/MS	3970	257.2	821-38-5;		HMDB00872	1.00808	1.03751	1.2184	1.27403	1.3511	0.883624	0.66589	1.15666	1.39315	1.3645	0.991921	0.891925	1.11652	1.48729	1.20827	1.1065	1.12607	0.826435	0.759247	0.899394	0.842882	1.15568	1.06252	1.17578	1.38199	0.93569	0.916834	0.714791	0.953325	1.05628	0.980509	0.808278	0.74288	0.841469	0.777879	1.2133	0.78208	1.2399	0.962493
threonate	Cofactors and vitamins	Ascorbate and aldarate metabolism	50	27738	GC/MS	1560.7	292.1	70753-61-6;	C01620	HMDB00943	1.0819	0.956372	0.928123	0.313769	0.978271	0.83012	0.345145	1.01045	1.12311	1.16848	0.984457	0.900028	1.10075	1.06062	0.846098	1.28361	1.01276	1.462	0.784592	1.29533	0.496951	0.49783	0.739241	1.06338	0.989553	1.27437	1.10454	1.2626	1.35381	1.49023	0.755031	1.3843	0.693758	1.03406	1.44598	0.533306	0.987241	0.946208	1.44054
threonine	Amino acid	Glycine, serine and threonine metabolism	50	1284	GC/MS	1412.3	218.1	72-19-5;	C00188	HMDB00167	1.10673	0.978155	0.989501	1.1117	0.613763	0.437841	1.22731	0.631512	0.449954	1.0105	1.08861	1.48649	1.20535	0.653946	0.681048	0.364695	1.02184	0.697314	1.38459	1.17487	1.21757	1.41832	1.02752	0.677369	0.653041	0.492898	0.930525	1.1639	1.09326	0.500231	1.10856	0.422888	0.682884	1.03504	2.30486	1.06108	1.34932	0.542794	0.797729
thymidine	Nucleotide	Pyrimidine metabolism, thymine containing	200	2183	LC/MS	1976	242.9	50-89-5;	C00214	HMDB00273	0.787232	1.16476	1.14989	0.802659	1.0073	2.08668	1.79638	0.8031	2.2905	1.34644	0.895467	0.954016	1.1784	0.93193	1.03517	0.880636	0.614195	0.883932	0.693845	1.19077	0.755167	0.889947	0.860344	1.19425	1.12433	1.05643	1.57745	1.15131	0.777305	0.661578	0.881567	0.999914	0.992699	1.18191	1.34111	0.720179	1.46092	0.93516	0.838356
tigloylglycine	Amino acid	Valine, leucine and isoleucine metabolism	200	1598	LC/MS	2523	158.1	35842-45-6;		HMDB00959	0.375606	0.375606	0.816882	0.375606	0.375606	0.375606	0.375606	0.375606	1.2289	2.60169	0.613743	1	1.03276	0.955117	0.391705	0.766713	1.19576	1	0.67476	1.02064	0.375606	0.431939	0.375606	1.5466	0.645738	0.642218	1.01918	0.375606	0.4076	1.50751	0.375606	0.375606	1.23769	0.375606	0.375606	0.375606	0.618981	1.02973	1.63298
tiglyl carnitine	Amino acid	Valine, leucine and isoleucine metabolism	200	35428	LC/MS	2317	244.1	64191-86-2;		HMDB02366	1.1632	1.37076	0.777047	0.916463	0.996527	0.429478	1.83961	1.22439	0.969581	0.833657	0.648224	1.09748	1.15633	0.595411	0.517748	1.01633	0.711137	0.91282	1.3677	0.93708	1.80451	1.70853	1.05937	1.49466	1.33202	0.748029	1.09843	1.02159	0.778204	0.696808	0.952516	0.433554	0.574161	1.40456	2.13625	0.958569	0.978412	1.05121	1.2756
trans-4-hydroxyproline	Amino acid	Urea cycle; arginine-, proline-, metabolism	50	1366	GC/MS	1537	140	51-35-4;	C01157	HMDB00725	0.748507	1.60214	1.00601	0.934846	1.04531	0.416691	0.748114	0.668447	0.837918	1.21206	1.12595	1.64079	1.07351	0.699213	0.670992	0.410381	1.45973	0.660941	1.34612	0.99399	1.30519	2.54138	1.07293	0.981003	0.923513	0.971588	0.853255	1.69915	1.22046	0.893144	1.92808	0.42508	0.604353	1.15835	2.36844	1.0297	1.50381	0.518903	0.865703
triethyleneglycol	Xenobiotics	Chemical	200	27743	LC/MS	1824	168.1	112-27-6;			1.31939	0.959679	0.897312	1.84034	1.00211	1.26706	1.22137	0.713915	1.01695	1.23875	1.30192	1.27191	1.52213	0.996848	1.6034	0.978048	1.05218	0.887543	1.42245	1.16217	0.997889	1.47266	1.53617	1.43486	1.0288	1.00315	0.753573	0.668671	0.997823	0.92382	1.73408	1.0474	0.713726	0.930049	0.838922	0.941129	0.974076	0.911061	0.790829
tryptophan	Amino acid	Tryptophan metabolism	200	54	LC/MS	2445	205.1	73-22-3;	C00078	HMDB00929	1.17797	1.115	1.13045	1.26199	0.724923	0.775168	0.993543	0.865804	0.585395	0.706767	0.944818	1.28596	1.09485	0.968202	0.901496	0.901864	1.19731	1.01911	0.977694	1.16647	1.17515	0.819911	1.06742	1.00537	0.842968	0.895879	1.37088	1.17078	0.980886	0.770817	0.79659	0.994629	1.06538	1.36386	1.36608	0.923328	1.26802	0.90363	1.10607
tyrosine	Amino acid	Phenylalanine & tyrosine metabolism	200	1299	LC/MS	1516	182.1	60-18-4;	C00082	HMDB00158	1.05554	0.919679	0.930727	1.31095	0.607896	0.843815	0.905264	0.829693	0.820975	0.915264	1.01314	1.28162	1.20317	0.714049	0.894516	1.16661	1.192	0.988964	1.17502	1.27858	0.925477	0.727416	1.30038	1.00345	1.01104	0.738634	1.44171	1.11902	0.762547	0.864093	1.08821	1.04495	1.23894	1.33743	1.63926	0.893682	1.51841	0.923551	0.996547
undecanedioate	Lipid	Fatty acid, dicarboxylate	201	35671	LC/MS	2376	215.1	1852-04-6;		HMDB00888	1.01926	1.09505	1.39546	1.33946	1.27284	1.02766	1.22591	0.952465	0.968034	1.02251	0.908802	0.821533	1.05933	0.807507	1.02717	0.69399	0.987606	0.771214	0.912495	0.91058	1.34819	0.735888	0.886576	1.10081	0.740757	0.568506	1.00214	0.856925	0.80888	0.884691	0.747143	0.552991	1.0083	1.1341	0.974084	1.29967	1.13078	0.997859	1.02316
undecanoate (11:0)	Lipid	Medium chain fatty acid	201	12067	LC/MS	5207	185.2	334-48-5;		HMDB00947	1.00844	1.02302	0.708561	0.964794	1.01631	1.03155	0.825519	1.28121	1.08789	1.18928	0.849509	1.01523	0.917732	1.02688	0.972118	1.39185	0.809944	1.06328	0.984773	1.0234	0.681774	1.6641	0.662947	0.914415	1.38742	1.05791	0.958836	1.09744	1.0001	0.935742	1.71222	1.35685	0.933676	1.13357	0.808524	0.690448	0.874906	0.999904	0.946951
uracil	Nucleotide	Pyrimidine metabolism, uracil containing	50	605	GC/MS	1370.4	241	66-22-8;	C00106	HMDB00300	0.7596	0.658436	0.916393	0.510427	0.718887	0.434985	0.38954	0.804733	1.12024	2.87118	0.900629	1.2283	1.09766	1.20647	0.706468	0.914366	1.44725	0.905487	1.45335	1.82298	0.594616	1.76489	1.14394	1.03055	1.00904	0.77681	1.39299	1.00202	1.40614	2.00033	1.14533	1.10237	1.03096	0.890404	0.990963	0.988149	0.997984	1.20079	0.898385
urate	Nucleotide	Purine metabolism, urate metabolism	50	1604	GC/MS	1928	441.2	69-93-2;120K5305;	C00366	HMDB00289	0.621145	1.18291	0.662358	0.918634	0.893062	0.584111	0.802218	1.22508	1.42046	2.54142	0.823149	1.00242	1.50092	1.15227	0.543639	1.23873	1.61556	1.05659	0.883422	1.32224	0.491316	1.16633	0.782539	1.39009	1.17862	0.82477	1.71487	0.973168	1.17388	1.65738	0.943408	1.19962	2.82853	0.737068	0.638415	0.889197	0.997584	1.87054	0.930609
urea	Amino acid	Urea cycle; arginine-, proline-, metabolism	50	1670	GC/MS	1223.9	171	57-13-6;	C00086	HMDB00294	0.795978	0.926799	0.688777	0.705375	0.781393	0.779707	0.871206	1.00192	0.710163	0.884311	1.17589	1.27924	1.01553	1.22531	0.975019	0.939921	1.14322	1.47102	1.08599	1.35978	0.680441	1.02915	0.670247	0.92524	1.05314	0.960635	0.998083	1.05747	1.3643	0.783917	0.871259	0.938905	1.39125	1.17623	1.49332	0.802336	1.12108	1.269	1.08085
uridine	Nucleotide	Pyrimidine metabolism, uracil containing	201	606	LC/MS	1467	243.1	58-96-8;	C00299	HMDB00296	0.884938	0.852927	0.9911	0.913543	0.986999	0.736595	0.697885	0.953417	1.367	1.75297	1.07397	1.03031	1.19342	1.02819	0.878928	1.14211	0.940623	0.943151	0.934454	1.03578	0.921385	1.0034	0.945211	1.19582	1.0089	1.04433	1.24706	1.05926	1.07395	1.08173	1.14305	1.24065	1.3483	0.871529	0.827899	0.872253	0.996602	1.28463	1.10864
urocanate	Amino acid	Histidine metabolism	200	607	LC/MS	1164	139.1	104-98-3;	C00785	HMDB00301	0.700188	0.676462	1.02945	1.00197	0.7588	0.292953	0.292953	0.292953	0.292953	0.292953	1.70078	1.18254	0.367979	0.292953	0.579296	0.292953	0.657	0.699937	0.292953	1.25408	1.45083	1.31638	1.49792	0.901754	0.292953	0.998026	1.44977	1.13338	0.292953	1.18145	0.882086	0.910025	0.964257	1.64698	2.37824	0.438976	1.21053	1	0.292953
valerate	Lipid	Short chain fatty acid	201	33443	LC/MS	1774	101.2	109-52-4;	C00803	HMDB00892	1.52888	1.44783	0.956903	2.0461	1.35792	1.5359	1.86074	1.09981	1.30575	1.31214	0.814616	0.917032	1.07441	0.89405	1.09958	0.621287	0.806547	0.545386	1.13732	1.01737	1.47327	0.74724	0.745643	0.997876	0.840253	0.634073	0.982634	0.932919	0.851788	0.737091	0.734772	0.667399	1.04025	1.15041	0.819445	1.0743	1.12212	1.05743	0.950539
valerylcarnitine	Lipid	Fatty acid metabolism	200	34406	LC/MS	2584	246.2			HMDB13128	0.530693	0.597619	1.1898	0.892373	0.994574	0.357758	0.309377	1.33926	1.11365	2.66805	0.761836	1.11512	1.4089	0.715652	0.605895	1.02161	1.93272	0.88039	1.03095	1.00543	0.778314	1.27986	0.879021	1.77924	0.972819	0.722133	2.24216	1.1974	1.36039	1.30598	0.847446	1.17012	2.41063	0.720307	0.652123	0.673941	1.10783	1.6684	0.969048
valerylglycine	Lipid	Fatty acid metabolism	201	36768	LC/MS	2117	158.1	24003-66-5;		HMDB00927	0.353476	0.393655	0.637092	0.699178	0.676963	0.246288	0.246288	0.811309	1.21663	1.52461	0.945213	1.64264	1.76079	1.24648	0.608197	1.1198	2.20828	1.10047	1.08803	1.13224	0.369553	0.985254	1.0394	1.67699	1.16077	1	1.89827	0.943561	0.960602	1.35754	0.743078	0.902506	2.24963	0.951091	0.66186	0.71806	1.2724	1.69603	1.60098
valine	Amino acid	Valine, leucine and isoleucine metabolism	200	1649	LC/MS	1040	118.1	72-18-4;	C00183	HMDB00883	1.03775	0.924375	0.95129	1.03168	0.696615	0.820499	1.02519	0.993591	0.661876	0.872715	1.01226	1.23704	0.920522	0.804071	0.839979	0.891916	1.07059	1.00641	1.04126	1.11995	1.04885	0.83319	1.09666	1.01968	0.807161	0.786947	1.46232	1.23219	1.03664	0.798869	0.876012	0.980319	1.10311	1.32133	1.36581	0.782969	1.13358	1.00954	0.964739
xanthine	Nucleotide	Purine metabolism, (hypo)xanthine/inosine containing	50	3147	GC/MS	1889.9	353	69-89-6;	C00385	HMDB00292	1.1768	0.804525	0.903922	0.802558	1.54498	0.903253	0.93639	0.830397	1.29159	1.71189	0.85316	1.16228	1.26878	0.887935	0.808147	1.0977	0.90689	0.639018	0.98594	1.21033	0.922579	2.10073	0.991033	1.15275	1.17852	0.928796	0.82709	1.01406	1.11929	1.5522	1.44394	1.13238	0.853268	0.527851	1.17505	0.969224	1.08309	1.00897	1.08417
xanthosine	Nucleotide	Purine metabolism, (hypo)xanthine/inosine containing	200	15136	LC/MS	1785	285	146-80-5;	C01762	HMDB00299	0.797718	0.816629	1.59391	0.995494	1.18135	0.391577	0.527871	0.550612	1.87366	3.52317	0.477733	1.25205	1.66545	0.640084	0.413781	1.50664	2.36659	0.351013	1.20078	0.738249	0.903131	1.80954	1.70571	1.41159	0.556455	0.501573	1.23687	1.62148	1.09687	1.61322	1.63704	0.854506	1.29834	0.535901	0.636165	0.931447	1.00451	1.34006	1.97685
xylitol	Carbohydrate	Nucleotide sugars, pentose metabolism	50	4966	GC/MS	1677.6	307.2	87-99-0;	C00379	HMDB00568	0.202276	0.699102	0.202276	0.349743	1.61655	0.605658	0.5833	1.15015	1.47898	0.841812	0.877275	1.40874	1.28423	0.713612	0.85443	0.913866	1.52898	0.65852	0.202276	0.202276	0.202276	1.46667	0.799662	0.786404	1.03184	0.971333	1.29758	1.47259	1.02889	1.51176	0.202276	1.02867	1	1.05979	1.16868	0.646157	2.24105	1.38916	1.26944
X - 01971_201			201	33032	LC/MS	3216	417.1				0.277531	1.19382	0.827402	0.960147	0.997745	1.15491	0.641117	1.10582	1.08302	1.79997	0.776507	0.641429	1.06038	0.995143	0.331319	3.09133	1.00486	1.07826	1.19015	0.8407	1.00225	5.17629	1.31766	1.02546	2.02379	0.988294	0.852116	1.14885	1.36208	0.648665	3.2009	1.98271	0.844437	0.132436	0.840418	0.771073	1.76232	0.56745	0.921494
X - 02029_201			201	32966	LC/MS	4810	512.3				0.176985	5.17849	0.590056	1	6.04834	0.245356	0.017478	0.223801	4.29957	6.09409	0.03882	3.52972	0.030514	0.13303	2.54176	43.8176	0.292236	0.298351	0.65749	2.89752	1.08733	35.2203	6.44892	2.17572	5.12012	0.012355	4.26727	0.632618	0.012355	2.664	19.5985	4.5385	0.026262	1.32469	0.071271	0.76987	0.629886	1.03227	1.43483
X - 02249_201			201	32587	LC/MS	4025	267.2				0.922518	1.17042	0.618282	0.759919	0.628487	0.50459	0.430312	0.943726	0.620621	0.724081	1.13376	1.05355	1.05627	1.03221	1.57683	1.24531	1.57203	2.0317	1.62393	1.37813	0.833212	1.18749	1.33212	0.925666	0.631528	0.842603	0.926769	0.611536	0.861034	0.735082	0.720489	0.762475	1.53547	1.16273	1.7624	0.947484	1.17014	1.49488	1.02808
X - 03249_200			200	32653	LC/MS	1049	141.1				1.00084	1.16613	0.999164	0.502106	0.285423	0.949062	0.798372	0.824638	0.391299	0.909017	1.65646	1.98715	1.34059	1.20476	0.944859	0.863223	1.86092	1.62346	1.47906	1.53766	0.893089	0.740236	0.998464	1.19333	0.659981	0.641446	1.897	1.11458	1.80443	0.38518	0.655507	0.828859	2.42431	1.72402	1.63646	0.532051	1.24813	1.235	1.24463
X - 06132_201			201	32954	LC/MS	3655	321.1				0.375311	0.884712	0.921011	0.861653	0.615376	1.2948	0.725097	1.10421	1.20268	1.32042	0.999974	0.689841	1.0111	0.892933	0.280525	1.78523	1.38606	1.6171	1.68023	0.677115	0.72927	1.84241	0.899347	0.91921	0.938074	1.0455	0.97637	0.954496	1.21331	0.83426	1.62728	1.50042	1.11745	0.174939	1.00003	0.892241	1.74151	1.19395	1.26596
X - 09789_201			201	32753	LC/MS	2613	153.1				0.870725	0.811618	1.25493	0.81243	0.59444	0.999305	1.30977	0.900917	0.500943	0.603183	1.1923	1.17158	0.948218	1.25524	1.00529	0.54933	1.02543	1.57713	1.10024	1.15852	0.936215	0.775614	0.889557	0.97457	0.877343	0.810806	1.10782	1.0996	1.47931	0.481581	0.494864	1.10635	1.00069	1.13129	1.74765	0.77162	1.09048	1.04865	0.959146
X - 10428			50	25598	GC/MS	1922	156				0.619363	1	0.684152	0.619363	0.619363	0.619363	0.62495	0.619363	0.775552	1.01978	0.643152	1.31473	1.64384	0.681938	0.619363	0.619363	0.619363	0.619363	0.619363	0.835739	0.619363	1.86878	0.954107	0.619363	1.28772	0.619363	0.85952	0.631829	1.04454	1.37905	1.34611	0.619363	1.85218	1.10302	0.619363	0.619363	1.79321	1	0.619363
X - 10445_200			200	32894	LC/MS	1939	250.1				0.38619	0.396807	1.04403	0.944199	0.744024	0.225964	0.12003	0.825427	1.54893	2.53539	0.637241	1.21732	1.73465	1.19797	0.587236	1.38667	1.89713	0.790584	1.09645	1.18595	0.525688	1.0558	1.24722	2.02799	0.95597	0.911926	2.03485	0.646186	0.757324	1.59588	1.04993	1.33866	2.49538	0.841985	0.466968	0.916398	0.872937	2.15524	1.43217
X - 10500			50	27256	GC/MS	1229.9	211				0.793665	1.00035	1.14768	0.949541	1.00066	0.723466	0.894866	1.26012	1.03377	1.20994	1.22635	1.04462	1.09023	1.31836	0.920109	0.598578	1.15977	0.999884	1.02662	1.05771	0.378972	1.19326	0.919512	0.999649	0.861755	0.872983	1.13895	1.08407	1.22323	1.12455	0.816551	0.956291	1.27785	0.850814	0.897189	0.879302	1.24473	0.770161	0.744718
X - 10510			50	27278	GC/MS	2470	297.2				0.636972	1.08866	0.678671	1.18705	0.636972	0.636972	1.31799	1.21718	1.06896	1.34593	0.636972	0.813137	0.957201	0.692226	0.636972	1.00832	0.722206	0.636972	0.883	0.740989	0.636972	1.05438	1.08996	1.30484	0.898261	1.12025	0.788502	0.952296	1	0.7945	1.07793	1.05668	1.30306	0.661098	0.729931	0.658183	1.0477	1.06389	1.23442
X - 10609			50	27888	GC/MS	1961	348.2				0.293905	1.22296	0.248901	0.248901	1.11311	0.833852	0.552789	2.00892	0.976677	1.26627	0.962666	0.843048	0.99491	1.0896	0.899792	1.60214	1.13768	1.04482	0.265406	1.31644	0.248901	0.829022	0.483035	1.25988	0.948697	1.02332	0.248901	1.48644	0.758527	1.37775	1.28869	1.28117	1.41761	0.670123	1	0.433245	1.92748	1.96106	1.28911
X - 10747			50	30285	GC/MS	1174.9	204.1				0.570901	1.27151	0.282715	0.282715	0.704051	0.991983	0.469591	2.04528	0.946844	1.19008	0.972357	1	1.67375	0.532738	0.754189	0.282715	1.46833	1.73686	0.317687	2.41304	0.747317	0.532672	0.577434	1.06988	1.02474	0.829943	1.79119	0.282715	1	1.2058	0.282715	1.00894	1.5954	0.820738	1.46025	0.282715	2.0143	0.772853	1.56176
X - 10810			50	30805	GC/MS	1710	232.1				0.905284	1.01785	0.223448	1.17878	0.510516	1.20111	2.7955	1.4155	0.441051	0.861571	0.422484	0.223448	0.835343	1.474	0.970081	1.65084	0.729372	2.01627	0.525271	1.05641	0.446712	1.26608	0.223448	0.305713	0.907905	0.982153	1.02992	1.528	1.29975	0.75517	0.223448	1.99828	0.822439	0.738721	1.68596	0.888923	0.345935	1.27237	1.29737
X - 10830			50	31021	GC/MS	1798.6	224				1.00088	2.17017	0.228872	1.07934	1.41707	1.34941	1.78668	1.24066	1.83142	0.681462	0.228872	1.38302	0.228872	0.286908	0.228872	0.340172	0.334838	0.379316	0.471436	0.829344	1.24881	1.29468	0.228872	0.228872	1.17601	0.831339	0.228872	1.07971	0.919889	0.666162	1	0.777144	0.513211	0.632136	1.0424	0.920662	1.20316	0.49668	0.858094
X - 10835			50	31041	GC/MS	1858.4	358.2				0.379736	1.11105	0.379736	1.06912	1.98025	0.961573	2.22075	1.17482	1.29942	0.379736	0.379736	0.605002	0.379736	0.379736	0.379736	0.854003	0.379736	0.379736	0.379736	0.379736	0.805709	1.38855	0.379736	0.379736	0.379736	0.379736	0.785457	0.706157	1.03843	0.379736	1.84527	0.817251	0.379736	0.639172	2.328	1.19896	0.930884	0.584781	0.379736
X - 10857			50	31297	GC/MS	1725.3	192				1.00575	0.719421	0.876965	0.418543	0.680211	0.253982	1.24564	0.96875	0.916666	1.03502	1.20366	1.02366	1.23486	0.253982	0.253982	0.253982	0.253982	0.253982	0.253982	1.42779	0.591083	1.13868	0.364308	1.07957	1.27328	1.05414	1.16529	0.253982	0.263999	0.253982	0.295768	0.253982	1.40753	0.976337	1.57477	0.73411	1.37889	0.253982	0.253982
X - 10964			50	31618	GC/MS	2025	261.2				0.448221	1.09879	0.246322	0.246322	1.02977	0.753933	0.246322	0.972925	0.929039	0.886775	1.05331	0.736058	1.21889	0.338342	0.409023	0.670417	1.14637	1.15668	0.246322	1.43609	0.246322	0.246322	0.508429	1.47075	0.967409	0.788739	1.1815	1.48085	1.02707	1.04535	0.246322	0.968188	1.62334	1.4542	1.3205	0.246322	0.898971	0.860105	1
X - 11168			50	32362	GC/MS	2226	204.1				0.863727	1.10886	0.335843	0.616917	0.335843	1.68286	0.335843	1.30355	1	1.13627	0.335843	0.832631	0.335843	0.335843	0.48338	1.89994	1.07881	0.687177	0.335843	1.31573	0.335843	0.37387	0.335843	0.8426	0.335843	0.693176	1.62486	1.14891	0.539752	1.14563	0.479224	0.945345	1.99192	1.12695	0.610709	0.335843	1.36465	0.827173	1.78243
X - 11173			50	32367	GC/MS	2210	204.1				0.769081	1.53338	0.432475	0.363333	0.255365	1.88661	0.255365	2.99507	1.41814	0.950141	0.726578	0.873118	1.04986	0.285712	0.255365	0.255365	0.960423	1.1499	0.255365	1.61501	0.255365	0.358658	0.255365	0.865076	0.255365	1.52245	2.32023	2.5723	1.12735	1.75396	0.369071	2.10983	1.98052	1	0.747609	0.579194	1.23008	0.758156	2.7379
X - 11175			50	32369	GC/MS	2149	204.1				0.615531	1.1955	0.42481	0.118501	0.724259	0.785436	0.140205	2.02991	1.15655	1.76282	0.747321	0.516577	0.118501	0.373523	0.118501	1.7178	1.02016	1.02385	0.230219	2.19617	0.397321	0.375599	0.86993	1.05714	0.76511	0.84352	2.43001	1.95179	1.0382	1.20804	0.79905	1.53374	1.76471	1.16504	1.1986	0.29682	0.979842	1.04101	1.798
X - 11204			200	32518	LC/MS	5263	229.2				0.905669	0.895999	0.689696	0.785897	0.862234	0.929191	1.05684	1.12453	1.209	0.825214	0.910874	0.821603	0.89737	1.05233	1.08944	1.3421	0.808361	1.3512	0.745672	1.07006	0.744817	1.0625	0.809771	0.873655	1.11863	1.06611	1.06166	1.24565	0.984629	1.10304	1.24558	1.2756	1.01537	0.842617	1.13768	0.749477	0.773894	1.07504	1.1363
X - 11315			200	32632	LC/MS	1210	130.2				0.662266	1.48939	0.943227	0.836693	0.719314	0.788025	0.917925	0.724952	0.892873	0.790076	1.02737	1.15765	1.0971	1.04292	1.0169	1.2788	1.16589	1.12136	1.19422	1.10864	0.626308	0.874513	1.03445	0.891502	0.883644	0.833624	0.923668	0.962414	0.983102	0.894078	0.922101	0.87651	1.22245	1.18088	1.07426	1.13753	1.01222	1.39556	0.987785
X - 11317			201	32634	LC/MS	5703	219.3				0.980189	0.766339	0.641298	0.805727	0.64246	1.03657	1.01467	0.9797	0.851711	0.488918	1.01981	0.846757	1.03826	1.06357	1.06188	0.677603	1.3221	1.03154	1.14734	1.32305	0.359712	0.880288	0.472919	0.726103	1.03538	0.830444	0.724521	1.39376	0.692242	1.08749	0.653649	0.980365	1.02847	1.11203	1.14393	0.98533	1.07252	1.1796	0.86746
X - 11327			200	32644	LC/MS	5176	269.2				0.704254	0.916275	0.678558	1.13459	0.629625	0.987294	0.940749	1.11423	1.17333	0.836527	0.709267	0.804458	0.940393	1.34772	0.931009	1.421	1.20505	1.15081	0.814303	1.18884	0.869377	0.078034	0.723034	0.984553	1.13711	1.41469	1.13437	1.3525	1.16462	1.10043	1.11758	0.777039	1.01271	0.88849	1.37973	0.98111	0.540562	1.13723	1.01545
X - 11328			200	32645	LC/MS	5100	326.4				1	1	1	1	1	1	1	1	1	1	1	1	1	1	1	1	1	1	1	1	1	1	1	1	1	1	1	1	1	1	1	1	1	1	1	1	1	1	1
X - 11334			200	32651	LC/MS	982	259.1				0.404513	0.933232	0.69913	0.30942	0.544446	0.64447	0.441352	0.876589	0.462983	0.830948	1.39054	0.991833	1.34015	1.87987	1.45514	1.28877	1.68921	2.01328	1.60574	1.70165	0.649439	1.06512	0.860517	1.00817	0.969524	1.36529	1.36847	0.73016	1.52014	1.02001	0.987399	1.13778	0.988877	0.94543	1.01112	0.815911	1.17257	2.29017	1.14275
X - 11372			201	32689	LC/MS	5303	467.4				0.887815	1.48125	1.06869	0.474969	0.699092	1.01759	0.474969	1.12959	0.474969	0.982406	1.17872	0.474969	0.960982	0.474969	0.735472	0.710782	1.17447	1.23178	1.50647	1.23678	0.945106	0.703965	1.10638	0.610659	0.866044	0.836904	1.16173	1.05559	0.909163	0.923246	0.636629	0.944406	2.13956	1.57806	0.942975	1.21078	1.54533	1.85655	0.474969
X - 11400			200	32717	LC/MS	2855	828.2				1.48876	0.882456	1.41202	0.956229	0.985249	1.26839	1.51026	0.472716	0.855055	2.39711	0.559416	1.65165	0.727406	1.00981	1.01475	1.05247	0.506918	0.529813	1.76444	0.9537	1.47999	0.714567	1.24938	1.26548	0.883049	1.11148	1.22221	0.990195	1.1992	2.02123	0.491383	0.832176	0.129392	0.857467	1.69754	1.59949	1.08078	0.338661	0.894008
X - 11422			201	32739	LC/MS	884	151.1				1.02433	0.885189	1.01639	0.90026	1.16686	0.856512	0.816858	0.79859	1.26043	1.2745	0.867983	1.12858	1.00389	0.882997	0.884605	1.16141	0.944739	0.652175	0.995887	0.86934	1.21494	1.26183	1.19488	1.04672	0.996108	0.857797	0.868581	1.05777	1.01165	1.28428	1.25796	1.05431	0.63579	0.80028	1.01792	0.912841	1.00411	0.944507	1.24557
X - 11476			200	32793	LC/MS	4525	189.1				1.09625	0.937765	0.969936	1.50008	0.563901	0.942262	0.702129	1.29434	1.13304	1.11419	0.557961	0.770295	0.960309	0.72218	0.949202	0.932704	0.557961	1.2037	0.557961	1.1903	1	0.853874	0.81659	1.54703	0.557961	0.557961	0.672574	1.34061	1.24305	1.02436	1.01883	0.975644	1.00874	0.557961	1.32471	0.557961	0.557961	0.557961	1.27146
X - 11509			201	32826	LC/MS	3347	226.1				1.22503	0.840205	1.11752	1.03745	0.993356	1.12949	0.936629	0.924737	0.881873	0.957334	0.992123	0.879229	1.09681	1.22396	1.07274	0.836532	0.731655	1.00351	0.99752	1.13409	1.12705	0.659871	0.901974	0.943381	0.978127	1.16283	0.86935	1.00605	1.2052	0.966334	0.70233	0.909766	0.972554	1.00248	1.16298	1.08365	1.02934	0.996491	1.09408
X - 11530			201	32847	LC/MS	4866	313.2				0.692965	1.40392	0.737957	1.21305	1.18616	1.76468	1.305	0.684559	1.97715	0.458467	0.491187	1.10361	0.616305	1.05682	0.528998	6.18777	0.458467	0.718384	0.475682	1.45167	1.37411	1.84054	1.90722	0.458467	1.42129	0.957596	0.721685	0.848905	1.25027	0.535824	3.39206	1.20812	0.458467	0.607221	0.652778	0.458467	0.458467	1.38102	0.749164
X - 11533			201	32850	LC/MS	4904	243.2				0.87812	0.96137	1.00507	0.927311	1.00549	0.94081	0.985114	1.01027	1.08358	0.966075	0.92504	0.901057	0.912535	0.986563	1.08489	1.51226	0.941468	0.994929	0.903776	1.03769	0.97763	1.23345	0.959654	1.0307	1.08117	1.01648	0.989687	1.10486	0.976676	1.02167	1.17808	1.11893	1.03084	0.919038	1.03465	0.875209	0.887213	1.17773	1.04423
X - 11538			201	32855	LC/MS	4920	311.3				0.791721	0.986838	1.01859	0.788524	1.00489	0.564588	0.660553	0.995112	1.10785	1.22628	0.802297	0.932261	1.31089	1.17624	1.32001	0.761881	0.962618	0.752866	1.18339	1.16432	0.734473	0.991972	0.775999	1.04505	1.37544	1.25044	1.02449	0.880979	0.807611	1.00803	1.36906	1.19003	0.758643	1.03786	0.896711	0.868019	1.12293	1.10637	0.836286
X - 11542			200	32859	LC/MS	5247	245.2				1.00377	1.23928	0.828743	1.13616	1.14581	0.877145	1.0614	1.12384	1.19594	1.07782	0.899733	1.09751	1.32889	1.0315	1.08691	1.40576	0.922687	1.06177	0.831813	0.965295	0.963214	0.689395	0.964749	1.1593	1.24592	0.864108	0.835063	0.764323	1.04152	1.13821	1.21689	0.968502	0.792012	0.925608	0.996234	0.940892	0.7318	0.968161	0.863942
X - 11550			201	32867	LC/MS	5130	250.2				0.708658	0.886299	0.752129	0.617331	0.716721	1.51017	1.24366	2.36769	1.0485	0.425166	1.3957	0.758981	0.963724	1.05451	1.4829	0.582082	1.00224	2.32343	0.81722	1.50083	0.875401	0.60488	0.608046	0.590068	0.689731	0.997762	1.00694	1.86471	1.2342	0.662535	0.425166	2.0029	1.51984	0.98675	1	0.704517	1.16271	1.41043	1.4885
X - 11593			201	32910	LC/MS	790	189.2				0.809116	0.849545	1.14857	0.501225	0.961571	0.517735	0.804984	1.01131	1.03668	1.35078	0.896783	0.997108	1.26516	1.16769	0.943555	1.02988	1.02285	0.931922	0.99047	1.1714	0.884294	1.0809	0.987212	1.40946	1.48632	1.18051	1.22786	0.871587	1.55483	1.10697	0.883727	1.22023	1.19054	0.743915	0.810983	0.80177	1.00289	1.4823	0.99671
X - 11640			201	32957	LC/MS	3776	377.1				0.318026	0.256268	0.364207	0.256268	0.260873	0.580836	0.256268	1.091	1.14326	4.1761	0.993596	1.72567	1.29938	0.823463	0.67774	8.59624	1.14067	1.36541	2.45294	2.16033	0.389543	1.2991	0.510388	0.650349	0.898745	0.327925	1.01739	0.99096	1.63056	0.569684	3.97238	0.857627	1.12822	1.9066	1.0064	0.720398	2.61005	0.76277	1.00904
X - 11641			201	32958	LC/MS	3950	325.3				0.86641	0.891421	0.750002	1.15125	1.27554	1.13223	0.982537	0.902263	1.01746	1.01616	0.936111	1.34361	0.984694	1.26694	1.17301	0.669461	0.931348	0.665748	0.950653	1.14423	0.983752	0.955823	0.809941	1.53162	1.17714	0.735272	1.14421	1.09199	1.02271	0.840192	1.01531	0.637881	1.65126	1.31788	1.33705	0.748103	1.16022	0.820157	0.906552
X - 11647			201	32964	LC/MS	4832	498.3				0.33183	6.51674	0.650561	1.48527	6.5603	0.227182	0.105772	0.163132	3.74406	5.66334	0.041257	1.43991	0.088266	0.119502	1.18237	15.9553	0.346929	0.357214	0.733142	2.12233	1.15295	21.3153	5.32165	2.27434	4.51561	0.041257	1.35316	0.60827	0.041257	0.95183	13.3878	2.28081	0.041257	1.04817	0.065699	0.197618	0.518111	0.457279	1.19397
X - 11651			201	32968	LC/MS	5074	498.3				0.271372	4.56654	0.767021	1.0047	8.46412	0.297427	0.071827	0.177314	2.78212	6.31691	0.051504	2.16643	0.166043	0.042072	1.51955	18.483	0.332095	0.50639	0.759358	2.70812	1.74841	21.4215	4.76832	1.70113	5.68374	0.042072	1.85848	0.651061	0.062144	0.946676	17.7358	1.91256	0.050527	1.08595	0.181915	0.191015	1	0.637577	1.9535
X - 11662_200			200	33269	LC/MS	3172	251.1				1.09154	1.00225	0.911495	1.31034	0.647242	0.80656	1.26805	0.932201	0.559258	0.725031	1.36031	1.42395	1.22042	1.46694	0.924194	0.803822	1.48608	1.25	0.997751	0.667807	1.0678	0.853724	1.29027	1.02459	0.740935	0.774847	1.61768	0.864054	0.789819	0.430499	0.523029	0.6997	1.51625	1.36739	2.08563	0.782751	2.41488	1.39072	0.880905
X - 11687_200			200	33031	LC/MS	2182	384.1				1.08495	0.870491	2.3444	0.993623	0.837121	0.566779	0.395087	0.805141	0.578856	1.17468	1.78204	1.12055	0.811261	1.13275	0.893288	1.17595	1.00668	1.04943	1.25925	0.912695	1.16021	0.64921	0.986694	1.42067	1.17676	0.899415	0.997445	1.09819	1.16302	0.585416	0.62019	0.591231	0.631264	0.988043	1.26266	1.00638	1.13698	0.667073	1.12085
X - 11787			200	33132	LC/MS	1126	148.1				0.688002	1.21109	1.01085	1.02214	0.565923	1.13981	1.04601	1.28371	1.32186	1.11637	1.00351	0.752332	0.410033	0.835403	1.22243	0.762019	0.720952	1.14752	0.559541	0.866496	1.04605	1.37959	0.919402	0.949619	0.996489	1.41611	1.10417	1.42127	0.960129	1.03717	0.843327	1.45251	0.88683	0.888261	0.852062	0.650074	0.684396	1.06119	1.18169
X - 11835_200			200	33180	LC/MS	2848	338				0.796958	0.918274	1.44459	1.3099	1.5182	0.29646	1.01182	1.82754	0.29646	1.64947	1.00514	0.713541	1.24505	1.40128	0.587818	1.45077	2.08506	2.61462	1.25158	0.528155	0.825889	1.00274	0.576627	1	1.60505	1.22245	1	1.22272	0.89266	1.05978	0.967218	0.299504	0.651451	0.863686	1.05173	0.814102	0.97094	0.29646	0.597203
X - 11853			201	33198	LC/MS	3602	187.1				0.750871	0.985082	0.96888	0.512764	0.907492	1	1.14473	1.10783	1.10095	0.678077	0.991022	0.469738	1.11069	0.469738	1.22202	0.469738	1.20664	1.22595	0.469738	1.23356	0.469738	1.10194	1.00158	1.06123	0.469738	0.968346	1.34346	1	1.14328	0.469738	0.929229	1.34696	0.562507	0.876464	0.969606	0.844761	0.797526	1.21184	1.10412
X - 11861			201	33206	LC/MS	4617	229.2				0.916949	1.00566	1.02319	0.809298	0.876224	0.959135	0.968364	1.18094	1.15484	0.919552	1.08246	0.936156	1.00538	1.2346	1.1536	1.24405	0.901974	1.11272	0.994338	1.07931	0.89643	1.64373	0.886735	1.02926	0.908146	1.11424	0.910941	1.21215	0.981915	0.926533	1.32168	1.27908	1.01567	0.8814	1.51275	0.76863	0.920438	0.994619	1.18589
X - 11875			201	33220	LC/MS	5272	381.3				0.933817	0.895744	0.914585	1.0778	1.01626	0.985035	0.990029	1.00132	0.963598	0.915807	1.04197	1.08243	1.12481	1.01976	1.17154	0.705157	1.03909	0.923863	1.14219	1.12297	1.11504	1.079	0.920094	0.88251	0.859563	0.607934	0.89376	1.00997	0.888249	0.807233	1.37832	0.781619	0.998677	1.15944	1.35641	0.938094	0.869855	1.083	0.965664
X - 11905			201	33250	LC/MS	4401	283.2				0.995617	1.15313	1.35551	1.11801	1.30293	0.82679	0.766121	1.32388	1.39118	1.60306	0.957054	0.783063	1.03398	1.53605	1.32159	0.922313	0.745023	0.640146	0.679787	0.921536	0.979926	1.36761	1.28217	1.01029	1.95196	1.51802	1.00438	0.648039	0.933647	0.936972	1.24952	1.13636	0.71073	0.673429	0.645228	0.998737	1.00126	1.37479	0.745962
X - 12027			201	33378	LC/MS	2730	242.1				0.874726	0.886332	0.874726	0.907291	0.906914	0.874726	0.958364	1.13363	0.874726	2.92651	0.874726	0.874726	0.874726	0.984468	0.874726	1	1	1.18537	1.70565	0.874726	0.874726	0.874726	0.874726	2.06111	0.953224	1.78006	0.874726	0.874726	0.874726	1.60123	0.874726	0.874726	0.996372	0.874726	0.874726	0.874726	0.874726	0.874726	1.45815
X - 12028			201	33379	LC/MS	895	231.1				1.34669	0.604353	1.2284	0.604353	0.69326	1.34587	0.759634	0.664827	1.59756	1.49119	0.892632	0.604353	1.38157	1.7111	0.785308	0.970204	1	0.604353	0.604353	1.092	1.11631	0.645198	1.38399	0.604353	1	0.604353	0.79228	1.26196	1.33824	0.837219	1.03383	1.24211	0.69272	2.0658	0.698003	0.604353	0.604353	0.773297	0.939142
X - 12040			201	33391	LC/MS	942	259				1.3366	0.524357	0.957813	0.310746	0.624691	1.02211	1.59095	1.06323	0.331007	0.463896	1.34012	1.11904	0.977891	1.09892	0.847892	0.491028	2.01301	1.82545	0.310746	1.13081	0.683773	0.310746	0.886968	1.03874	0.593905	0.519645	1.2905	0.747166	1.38828	0.310746	0.524525	0.70863	1.47909	1.15308	1.33895	0.52525	1.48384	0.859393	1.09631
X - 12051			200	33403	LC/MS	5739	456.4				1.10471	1.01339	0.741655	1.13894	1.03982	1.0113	1.17694	0.990736	1.31137	0.724815	0.935296	0.926066	1.19651	0.986608	1.39946	0.893272	1.11768	1.09271	0.810186	1.00926	0.95814	1.23623	0.788969	0.688224	0.875236	0.969064	0.500237	0.806757	0.787566	1.26551	1.85836	0.797239	0.607095	0.791469	1.45827	1.128	0.684078	1.01079	0.900055
X - 12095_200			200	33510	LC/MS	1638	153.1				1.07334	0.992051	0.755127	1.00795	0.800455	0.900831	0.652508	1.46441	1.43728	1.50377	0.917436	1.16695	1.04533	1.25435	0.899247	1.38828	0.8079	0.519457	0.550381	0.995456	0.786648	1.48659	1.00259	1.38617	1.02071	0.788999	1.27077	1.03811	1.00522	1.0297	1.08314	0.8384	0.875854	0.789991	0.750379	1.03677	0.481442	1.18848	0.980284
X - 12100			200	33515	LC/MS	1793	221.1				1.57538	1.03686	1.64785	1.50713	0.932775	0.694086	0.897105	0.844083	0.717961	0.424776	1.3194	1.47269	0.973011	0.977726	0.875748	1.01278	0.795124	0.99584	0.956309	1.14385	1.37771	1.17581	1.32524	0.940697	0.564808	0.550459	1.00416	1.30336	1.17798	0.683529	0.833664	0.882374	0.70166	1.28577	1.76186	1.47148	1.52794	0.538094	1.02227
X - 12104			200	33519	LC/MS	1755	271.1				0.636007	1.088	0.982563	0.825249	0.93099	0.751137	0.575546	0.821591	0.863463	1.08131	1.11991	1.60608	1.43032	1.41671	1.43675	1.21408	1.64183	1.11824	1.49849	0.931342	0.994116	0.733469	0.803106	1.30091	0.805655	0.891648	1.00588	0.919521	0.781125	0.894137	1.04311	1	1.17907	0.718792	0.575546	1.25689	0.959003	1.88966	1.60788
X - 12124			200	33539	LC/MS	1442	469.1				0.595182	1.37738	0.840488	0.933369	0.631872	0.342163	0.879922	0.859769	0.92887	1.19308	1.14538	0.986725	1.16424	1.14812	0.911233	1.10864	1.61937	0.970863	1.16359	1.11443	0.342163	1.12605	1.26772	0.962959	0.663386	0.907321	1.20979	0.821699	0.729224	0.699832	0.927421	1.01327	1.8843	1.38985	1.55463	0.941552	1.71689	1.21506	1.43883
X - 12142			200	33558	LC/MS	1949	297.2				0.810491	0.940807	0.988975	0.626476	0.372397	0.988689	1.24847	1.01103	0.557786	0.592512	1.46211	1.16349	0.762348	0.727088	1.04466	0.642983	1.01457	1.69694	1.26061	1.09035	0.764765	0.789892	1.11799	0.985429	0.687728	0.576171	1.01833	1.03558	1.83459	0.554275	0.554246	1.01778	1.11711	1.19751	1.63121	0.503965	1.15542	0.691767	1.11859
X - 12182			201	33603	LC/MS	2789	208.2				0.137412	1.66509	0.137412	0.515738	1.00857	0.137412	0.137412	0.137412	1.18571	0.703641	0.137412	0.137412	0.137412	0.137412	0.137412	0.991427	0.137412	0.137412	0.137412	0.137412	0.168705	13.3061	1.04496	0.814291	1.03528	0.137412	0.137412	0.137412	0.137412	0.137412	2.87231	0.715217	0.137412	0.137412	0.137412	0.137412	0.137412	0.137412	0.137412
X - 12184			201	33605	LC/MS	3645	337.1				1.38369	5.41341	3.26308	3.28556	12.4815	0.257433	0.369352	0.602619	2.18467	3.30054	0.097595	1.68972	0.346351	1.23896	1.25712	2.46478	0.306993	0.420893	0.289248	1.82353	3.74289	19.2351	12.143	2.9855	14.6265	1.17018	0.742879	0.487037	0.257082	0.919994	23.759	1.08001	0.329712	0.562364	0.235321	1.20686	0.144089	0.242354	0.500669
X - 12185			201	33606	LC/MS	3520	337.1				1.12379	4.4209	2.2603	3.96262	5.08755	0.625944	0.41487	0.82335	1.01848	1.40405	0.287836	1.13394	0.714213	1.22638	1.31637	1.71978	0.694434	0.89347	0.688489	1.10653	2.61966	13.3944	5.6239	3.01966	6.74482	2.28827	0.707682	0.981519	0.687386	0.790222	8.81062	1.77631	0.699353	0.529652	0.503521	4.31225	0.52862	0.527602	0.960149
X - 12187			200	33608	LC/MS	1505	271.2				0.73578	0.837629	0.882066	0.574958	0.665906	0.944736	0.820583	0.813397	0.590015	0.822739	1.16587	1.12221	1.27363	1.35657	1.5144	0.823311	1.05693	1.78704	1.21115	1.03585	0.648724	1.03243	0.659402	1.05218	1.20579	1.00805	1.21419	1.04847	1.91313	0.988709	0.804799	1.42063	0.964148	0.93965	1.08285	0.710025	0.920912	1.56427	0.987153
X - 12189			201	33610	LC/MS	1249	273.1				0.738558	1.09674	1.03229	0.76138	0.816151	0.525028	0.751339	0.623567	0.510026	1.48587	0.719962	1.42984	0.651275	0.927562	0.50935	1.59308	1.34486	1.11182	1.07244	1.45999	0.753878	3.74927	1.40323	1.23642	1.04762	0.57164	2.53066	1.22168	1.49367	0.542775	1.70234	1.20599	1.3144	1.16254	0.967712	0.470924	1.3537	0.657252	0.822921
X - 12191			200	33612	LC/MS	1505	267.2				0.660324	1.00496	0.87919	0.776126	0.621813	1.1597	0.711316	1.07749	1.04725	1.02169	1.23354	0.876685	0.865926	1.27958	0.999486	0.596523	0.995038	1.45702	1.16609	1.19501	0.77054	0.970063	0.483802	0.968385	1.00051	0.95316	1.31801	1.28663	1.21584	1.00899	0.527532	1.30727	1.05675	1.26873	0.788363	0.603865	1.7374	0.775908	0.808623
X - 12195			201	33616	LC/MS	3369	333				0.996748	0.725496	1.13717	1.01339	0.48205	0.883183	0.817394	0.85539	0.511497	0.824768	0.807421	1.912	0.6048	1.04517	2.03498	1.80764	1.1954	0.817362	0.892754	1.63206	0.956439	2.25715	1.40947	1.20787	1.2231	0.573885	1.38223	1.12767	1.21801	0.373811	2.25156	1.13919	0.813798	1.93318	1.00325	0.518893	1.6383	0.888755	0.84487
X - 12212			201	33633	LC/MS	3607	229.1				0.370035	0.329959	0.519369	0.552395	0.569598	1.05028	0.695468	1.01869	0.677542	1.30228	1.3165	1.29497	1.77103	1.50176	0.659797	1.96756	1.1621	1.90764	1.89057	1.48337	0.448152	0.639701	0.46508	0.405451	0.981314	0.527588	0.521691	1.60561	1.0314	1.07945	0.950424	0.920548	0.925856	1.52475	1.94699	0.8495	1.35124	0.921885	1.26546
X - 12236			201	33658	LC/MS	1321	245.1				1.1629	0.80907	0.981132	0.567168	1.24366	0.412846	1.19093	1.01887	1.61477	2.3369	1.66251	1.44372	1.41181	0.34068	0.069667	0.141182	0.186542	0.175008	0.159371	1.72136	0.654035	1.20789	0.524079	2.06078	1.53331	1.60159	1.41503	0.264388	0.081344	0.168204	0.154758	0.129357	1.09153	1.77915	1.03641	1.36269	1.93163	0.060537	0.167943
X - 12253			201	33675	LC/MS	1703	188.1				0.609181	0.704019	0.863378	0.762338	0.556708	0.829544	0.917142	1.09889	0.554056	0.96193	0.646867	1.02042	0.978696	2.14318	1.04151	0.775698	1.17903	1.52604	1.11619	0.757091	1.25978	0.969	0.935917	0.979581	1.35567	0.908437	0.855441	1.59765	1.50678	0.439727	1.02934	1.39396	1.0213	1.46261	1.83052	0.863465	1.47039	1.39684	1.19768
X - 12254			201	33676	LC/MS	2604	240				0.722023	1	1.51465	1.36481	1.13105	0.478471	0.789051	1.06687	0.478471	1.95159	0.736829	0.652512	0.977425	1.2667	0.478471	2.10551	1.8907	2.11664	1.22644	0.478471	0.498829	0.63245	0.49861	1.0069	1.27183	0.700009	1.02258	0.996455	0.478471	1.67495	1.08771	0.478471	0.784886	1.00115	0.716299	0.532708	0.892375	0.478471	1.02474
X - 12275			200	33697	LC/MS	2226	311.2				0.319933	1.06811	0.498557	0.459764	0.881965	0.319933	0.319933	0.540021	0.713523	1.89913	1.00708	0.84382	0.512674	1.39939	1	3.72858	0.967771	1.04465	1.64798	1.10858	0.422919	5.17668	0.8144	1.24254	1.69837	1	0.777117	1.19514	1.10912	0.699576	2.8914	1.07034	0.657819	0.918805	0.319933	0.758153	1.4019	0.9286	1.21537
X - 12279			200	33701	LC/MS	3468	447				0.421037	1.82629	1.12843	0.421037	1.48306	0.680142	0.949555	0.714427	0.783801	1.54574	0.89453	1.15004	0.853111	1.63698	2.53411	3.49055	0.71442	0.421037	1.37898	1.32275	0.65533	6.47161	2.11506	1.14659	1.55403	0.427473	1.09126	0.988835	1	0.50659	4.84626	1.17734	0.730267	1.01117	0.817515	0.421037	1.4113	0.52387	0.819647
X - 12295			201	33717	LC/MS	3743	351.1				0.548443	1.2765	1.44989	1.3766	1.64675	0.91306	0.391726	0.933236	0.807427	1.19747	0.803433	0.679668	0.830519	0.936595	0.42752	4.30496	1	1.46341	1.10727	0.794738	1.00448	6.58328	2.31351	1.22394	3.04459	1.45877	0.669172	0.626427	0.637373	0.379321	2.61983	0.829545	1.19959	0.379321	0.995521	0.967568	1.84332	1.3258	1.17795
X - 12306			201	33728	LC/MS	2364	247.1				0.852358	0.37126	0.626086	0.361564	0.533654	1.21004	0.635294	1.07694	0.898512	1.00758	1.6105	1.62684	1.4471	1.66779	0.814024	1.58248	0.5758	1.20331	1.87781	1.74014	1	1.13859	0.467663	0.615324	0.960054	0.479286	0.570512	2.27861	3.39931	0.983716	1.11243	0.822836	0.361564	1.0264	0.566716	1.01628	1.49517	0.447487	1.23695
X - 12339			200	33764	LC/MS	1055	174.1				0.743927	0.935575	1.0576	0.571263	0.762659	0.808117	0.942888	0.747547	0.905796	0.797589	2.05152	1.88027	0.872474	1.94705	1.06	0.810034	1.73097	1.57638	1.64495	1.24738	0.779243	0.787358	0.748666	0.893116	0.942395	0.845641	1.45023	0.925274	1.45277	1	0.571263	1.34074	1.56379	1.64698	1.61983	0.77341	1.68521	1.30734	1.68613
X - 12450			201	33892	LC/MS	5397	251.4				0.998839	1.13398	0.744813	0.843426	1.08408	0.700781	0.515946	1.25096	2.8711	1.14642	0.936503	0.866091	1.23705	2.97038	1.34969	1.92873	0.53361	0.230584	0.448045	1.00116	0.354655	4.39574	0.230584	1.08976	1.35738	2.09705	0.230584	0.910246	0.311509	1.37818	3.19278	2.88361	0.33104	0.864773	0.399684	1.70396	0.566938	1.2336	0.817392
X - 12465			200	33910	LC/MS	1475	248.2				1.14353	0.874424	1.22705	1.49195	1.85342	0.374244	0.427376	0.656226	1.12652	1.96945	0.59188	0.851014	1	0.974563	0.546087	1.50234	1.11953	0.374244	1.41304	0.729172	0.983572	1.61125	0.569941	1.2557	1.07178	0.970329	0.706779	1.04783	1.62451	0.84941	0.861094	1.02544	1.00287	0.867904	0.79078	0.952622	0.735059	1.0483	1.27996
X - 12505			200	34031	LC/MS	1848	406.8				0.182253	0.497883	0.430485	0.571486	0.31754	0.618399	1	0.801634	1.5086	44.1089	1.00205	0.494917	1.22994	0.182253	1	1.09737	0.529447	0.570927	0.642265	0.182253	0.373558	0.333632	1.41169	1.10976	0.81274	0.398917	1.77462	1.92265	0.308007	1.6725	0.411598	4.18609	2.84836	1.68371	2.96714	1.07377	0.414618	1.31706	2.55265
X - 12510			200	34040	LC/MS	3343	160.2				0.871811	0.996388	1.10441	1.28956	1.6821	0.948507	1.08404	1	1.12906	1.30362	0.752932	1.06416	0.530697	1.06265	1.19483	0.946336	0.575405	0.744905	0.480739	1.29011	0.594847	1.14828	1.09178	0.769022	1.15046	0.662415	0.990747	0.860334	1.08436	1.14179	1.22161	0.785194	0.480739	0.871382	0.480739	1.00361	1.08827	0.480739	0.495251
X - 12511_201			201	34524	LC/MS	3937	200.2				0.437677	0.95084	1.09931	1.63906	1.98703	0.705558	1.88918	1.17274	1.50717	2.67057	0.824162	1.01312	0.890038	0.905333	1.1498	0.926427	1.26006	0.980667	0.986876	1.15298	0.516341	0.894838	0.932669	1.07711	1.35837	0.827619	1.01933	0.801969	0.888484	0.742712	1.30274	1.03749	1.06745	0.693589	0.808149	1.13612	1.36236	1.06861	0.926307
X - 12537			50	34100	GC/MS	1371	238.1				1.78113	1.23447	2.17982	1.67553	1.33022	0.524878	0.719575	0.482457	0.884319	0.572521	0.960927	0.543799	1.14553	1.33599	0.881352	0.409134	2.24611	0.650798	1.6982	1.33746	2.20675	1.48625	1.03907	2.32538	0.37355	0.509752	0.501831	0.815463	0.934294	1.03396	2.76678	0.892145	1.05419	0.96604	0.765155	1.60889	1.52179	1.2774	0.358379
X - 12610			200	34204	LC/MS	1771	655.1				0.704287	0.966248	1.26882	0.992106	1.27021	0.668955	0.704577	0.889316	1.22692	1.97316	0.806102	1.50557	0.838644	0.812186	0.751556	1.58428	1.49133	0.894169	1.09599	1.03647	0.557483	2.07315	1.66209	1.00789	1.02817	0.836943	0.92684	1.2496	0.85136	0.907921	1.56938	0.980205	1.67898	0.953849	1.69881	1.48539	1.62624	0.971832	1.47872
X - 12627			201	34221	LC/MS	5732	357.4				0.885881	1.50691	1.22389	1.13234	1.2549	0.767844	0.954423	1.08016	1.67068	1.54049	0.887636	0.819785	1.06936	1.04558	1.48972	1.92047	1.34593	0.543786	0.685004	1.18296	0.994289	4.55694	0.841863	1.47608	1.00571	0.748369	0.949903	0.48277	0.675968	2.18851	8.46152	1.09297	0.576454	0.644082	0.588878	0.924329	0.717198	1.02539	0.613079
X - 12631			201	34225	LC/MS	4990	498.4				0.381607	8.70202	0.959045	2.01191	9.01357	0.318231	0.083791	0.173375	6.94278	8.19146	0.044103	2.54641	0.046433	0.183762	1.90209	20.3241	0.235001	0.187937	1.21446	3.02813	1.53283	33.0603	7.26246	2.93245	9.7149	0.082124	2.64392	0.66788	0.024388	2.74326	29.7805	4.87259	0.048987	0.998084	0.026946	0.476929	0.204661	0.474353	1.00192
X - 12644			201	34244	LC/MS	5650	524.3				0.74231	1.1806	1.30113	1.13977	1.05038	0.792151	0.818407	1.49267	1.33401	1.20696	0.990825	0.787154	1.00917	0.924572	1.27907	1.44096	4.39525	0.856626	0.805607	1.07076	1.22994	1.37196	1.16255	1.11576	0.969346	0.918817	0.729958	1.02235	0.621737	5.0923	1.17192	1.08917	0.643984	0.67976	0.751207	0.977651	0.85687	0.967808	0.764919
X - 12645			201	34245	LC/MS	5600	524.3				0.640417	1.13104	1.99184	1.29966	0.697244	0.556751	0.883469	1.35233	1.49236	1.694	1.2278	0.858006	1.04838	0.854379	1.71124	1.68569	6.19558	0.684574	0.943958	0.951623	1.56777	1.84601	2.22267	1.02551	0.804408	0.659418	0.576465	1.02137	0.568065	11.7508	2.41898	0.833752	0.4536	0.693887	0.876137	1.39433	0.978628	0.922741	0.564021
X - 12649			201	34252	LC/MS	5253	966.6				0.849474	1.24319	0.97673	0.982955	0.935645	0.957895	0.970138	1.07623	1.12347	0.826293	1.04678	0.884076	0.920569	1.14044	0.880455	1.10634	1.19495	0.979324	0.972158	1.00745	0.878963	0.897389	1.05734	0.988449	1.01279	1.08877	1.02582	1.25683	0.996504	0.836386	0.663605	1.12111	1.02091	0.900473	1.0035	1.01155	1.11396	1.15281	0.910267
X - 12660			200	34265	LC/MS	5667	442.2				0.951192	0.965955	0.74364	0.853242	1.21074	0.770694	0.941312	0.897073	1.07504	0.637736	1.30334	1.42865	1.36081	1.39392	1.62897	0.878851	0.83455	1.18759	0.912547	1.28846	1.14323	1.25163	0.550983	0.564512	0.730498	0.944491	0.478825	0.91961	0.893295	1.03963	2.5701	1.03405	0.573883	1.09755	2.22241	1.05286	0.941335	1.04881	0.818133
X - 12776			201	34453	LC/MS	665	119.1				0.895743	1.02617	0.865169	0.741611	0.892314	1.00732	1.22205	0.923895	1.05075	1.04058	1.04573	1.35319	1.01721	0.863016	0.97263	1.06268	0.886217	1.57578	0.813187	0.976767	1.23517	0.939638	0.954139	0.948078	0.95424	1.01972	1.30323	1.00659	0.935246	1.50996	0.919513	1.01556	0.99268	0.987263	1.20997	0.792678	0.952249	1.15641	1.18863
X - 12786			50	34469	GC/MS	1578	216.1				0.995639	1.53564	0.50166	0.698867	0.69806	1.00436	0.554181	2.05397	1.1069	0.59769	1.19223	0.515354	0.846934	1.19188	1.18236	0.640338	1.17596	1.65346	0.760663	1.10419	0.319277	0.440051	0.502097	0.954045	1.10394	1.42341	1.7824	2.0515	1.31608	1.01738	0.787398	1.69396	1.93811	1.16452	0.775555	0.292499	0.745859	1.07225	0.982624
X - 12855			200	34539	LC/MS	1404	248.2				1.31533	0.660398	0.726058	1.07602	1.16652	0.50513	0.407964	0.608471	0.705496	0.711954	0.472901	1.61913	1.29595	0.745804	0.662631	1.42424	0.600915	0.453875	2.20486	0.572547	2.24092	2.64708	1.34498	0.923978	1.322	1.16048	1.06234	1.4714	1.11574	0.590484	0.937656	1.15165	0.24542	0.438942	1.25946	1.45654	1.16075	0.713902	0.697959
X - 12953			200	34637	LC/MS	1536	388.2				0.91968	0.835755	1.32997	1	1.27686	0.561583	0.74621	1.15234	0.941743	2.17937	0.698072	1.37279	0.903676	0.756858	0.68311	1.99874	1.11388	0.606031	0.68303	0.905572	0.634297	1.742	1.69942	1.52148	1.20113	0.637411	1.02877	1.23239	1.1405	1.48759	1.10401	0.956804	0.828249	0.561583	1.15577	1.28938	0.687173	0.971228	1.34613
X - 12991			50	34675	GC/MS	1709	146				0.09131	0.179039	0.09131	0.09131	0.63784	0.09131	0.09131	0.09131	0.09131	0.09131	0.09131	2.88817	0.09131	0.09131	0.09131	0.09131	0.09131	0.09131	0.09131	0.09131	0.09131	4.04715	0.09131	0.09131	0.09131	0.09131	0.09131	1.82096	0.09131	0.09131	1.11195	0.09131	0.09131	0.09131	1.2226	0.139437	0.09131	0.09131	0.09131
X - 12992			200	34676	LC/MS	1480	429				0.605517	0.841245	1.21807	0.795362	1.06155	0.654268	0.395031	0.767424	2.61106	3.29682	0.760311	1.16169	0.859846	0.914041	0.697653	1.62471	0.876636	0.795538	0.725836	0.88619	0.944183	1.98131	1.05582	1.34961	1.4058	1.25389	1.26317	1.3506	1.2144	1.70562	1.37758	1.56139	1.15802	0.441961	0.796503	1.08596	0.800389	1.12173	1.21724
X - 13005			201	34690	LC/MS	3519	197.1				1.57429	0.942668	1.60658	1.02835	0.828125	0.795391	0.953604	0.689975	1.3167	1.03409	1.07776	0.969722	1.05669	1.19915	1.25182	0.698478	0.787199	1.03867	0.987956	1.0775	1.14658	0.703425	0.866904	1.15804	0.623756	0.911245	0.553535	0.736086	1.06408	1.31752	0.718316	0.77709	0.491376	0.856326	1.32205	1.50584	1.10384	0.727555	1.31312
X - 13007			201	34692	LC/MS	4584	329.3				1.41504	0.353018	0.747167	1.40922	0.858232	1.25161	1	0.353018	0.353018	1.02692	0.973085	1.35613	1.40098	0.995071	1.467	1.59925	1.50423	0.781834	1.33939	1.35668	0.683265	1.84526	1.77486	1.15312	0.760972	0.353018	0.353018	0.353018	0.611201	0.730237	1.47479	0.353018	0.353018	0.353018	0.503255	0.902649	0.353018	0.353018	0.353018
X - 13134			201	34826	LC/MS	6153	436.4				1.73484	1	0.802369	1.00497	0.836066	1.07792	3.74997	0.581631	0.917253	1.7794	0.815684	0.887363	0.500592	0.665481	1.35779	1.4848	0.856587	1.43415	1.46576	1.12341	0.654613	1.63097	2.04254	1.10248	0.879691	0.817156	1.03052	1.3946	0.860979	1.44303	1.09993	0.788131	0.311225	0.7301	1.11515	1.44276	1.05504	0.470766	0.724595
X - 13215			201	34912	LC/MS	5179	149.2				0.819825	0.454111	0.722935	0.681524	0.773563	0.478207	0.734596	0.783867	1.04371	0.454111	2.01218	0.454111	2.04907	0.959779	0.835474	0.772763	1	1.37743	1.24451	1.52029	0.454111	1.33405	1.08128	0.454111	1.52139	0.553386	0.778866	1.13373	1.22871	0.454111	1.1423	1.12489	1.82796	1.11459	1	0.454111	0.753097	1.25363	0.677477
X - 13257			50	34955	GC/MS	2196	204.1				0.601987	1.45293	0.290713	0.108539	0.993636	0.992919	0.108539	1.92146	1.75476	1.214	0.566121	0.371322	0.792594	0.640602	0.108539	1.34636	0.684876	1.1771	0.243894	1.1086	0.293452	0.274174	0.108539	1	1.02004	1.26626	1.59759	2.13887	1.02841	1.97035	0.108539	1.60188	1.51212	1.00407	0.570705	0.28357	0.921374	1	1.87831
X - 13354			201	35054	LC/MS	4023	329.1				0.574143	0.574143	0.914718	0.574143	0.892918	0.981682	0.794689	1.35125	0.574143	0.574143	1.37864	0.574143	0.987447	2.49761	1.03227	0.833786	0.574143	1	0.574143	1.00446	1.82549	0.574143	0.902247	1.3666	1.44565	0.574143	0.717476	0.814493	0.574143	0.574143	1.07133	0.574143	1.53503	0.657669	1.44257	0.574143	2.02746	0.899079	0.574143
X - 13494			50	35268	GC/MS	1663	218.2				0.501721	1.35333	0.764614	0.803761	0.716278	0.501721	0.804442	0.855975	0.938868	1.44114	1.06893	1.07829	1.47553	0.895815	0.814673	0.501721	1.66674	0.501721	1.1411	1.20863	0.750953	1.45707	0.501721	0.59764	0.501721	1	1.18589	0.94784	1.15432	1.35111	0.501721	1.00705	1.52922	0.571039	0.931068	0.501721	1.31159	0.912085	1.00707
X - 13496			50	35270	GC/MS	2103.4	372.2				0.515731	1.39797	0.800097	0.870653	1.51106	0.772136	0.84891	1.059	1.12677	1.71267	0.811313	0.949958	0.830865	0.726309	0.50131	1.81692	0.98919	1.19951	0.792969	1.19594	0.899601	2.11323	1.09977	0.983844	1.37624	1.06181	1.29259	1.0798	0.941004	0.846092	2.70468	1.96946	0.911043	0.754988	1.17712	1.184	0.717178	0.876978	1.01081
X - 13497			50	35271	GC/MS	1596	211				1.04038	1.1277	0.916027	0.683008	0.49394	1.09008	1.34065	0.53771	0.990119	1.26889	1.0032	1.13892	1.23129	0.94345	0.595332	0.562077	0.571496	1.09529	0.552632	1.08036	0.159931	1.63508	0.694487	0.53297	0.996795	1.00988	1.06188	0.675727	0.482354	1.17751	1.05515	1.01859	0.843352	0.971991	1.80434	1.06062	1.26428	0.584219	0.514949
X - 13560			201	35338	LC/MS	5220	367.3				1.25038	0.768299	0.732331	1.15888	1.12275	0.9951	0.453912	0.453912	0.975993	1.13787	0.453912	0.453912	0.453912	0.904188	0.95013	0.500233	0.453912	0.770527	1.20513	1.29371	0.453912	0.892385	0.453912	0.453912	0.453912	0.533655	1.02098	1.02401	0.931971	0.453912	1.42063	0.453912	0.453912	0.453912	1.09544	0.453912	0.686632	0.778934	1.08285
X - 13619			50	35397	GC/MS	1216	188.1				1.31231	1.07473	0.415743	0.677254	0.659507	1.83758	2.6602	1.88227	1.47796	0.961827	0.715076	0.409962	1.00897	1.0458	0.99103	0.823407	0.734288	1.47981	0.705546	1.25232	0.649199	0.819768	0.366068	0.712781	1.12483	1.09203	1.47798	0.954204	1.29983	1.47381	0.481729	2.6627	1.99976	0.812122	0.544223	0.935815	0.929914	1.21655	1.83128
X - 13846			201	35741	LC/MS	1412	301				0.73453	0.773189	0.775463	0.505619	0.316908	0.753	0.871454	1.13426	0.316908	0.316908	0.990681	1.12642	0.938576	1.41385	0.857475	0.689749	2.14327	2.11362	1.13291	1.11616	0.838085	0.316908	1.04328	0.802194	0.702561	0.404826	1.65122	2.32468	1.58511	0.316908	1.00932	0.873584	2.05707	1.95043	4.23841	0.846293	2.88903	0.903058	1.72347
X - 13859			201	35754	LC/MS	721	286.1				0.803671	1.05109	1.27	0.927585	1.70254	0.953827	0.537685	1.07785	1.2508	1.58118	0.794504	1.22483	0.946442	0.637498	0.852004	0.968166	0.713691	0.598004	0.82251	0.913184	1.73504	1.54347	1.36682	1.19189	1.23506	0.58428	1.03183	1.20094	0.893713	0.948905	1.33529	0.638901	0.535996	0.653625	2.21622	1.41759	1.05502	0.791265	1.44205
X - 13865			201	35760	LC/MS	2343	201.1				0.740692	1.02023	1.57143	0.978487	0.915264	0.739504	0.844258	0.904627	0.817677	1.23736	1.03028	1.27781	0.831034	1.72616	1.11086	1.35988	1.33685	1.22729	0.915861	1.14241	0.649706	0.979772	1.19747	1.06501	0.954852	1.03505	1.47593	1.10855	0.969723	0.895668	1.05841	1.3552	0.76321	1.03529	0.857426	0.746324	1.2958	1.2222	0.903129
X - 13879			201	35774	LC/MS	2028	243.1				1.78666	0.865349	1.53042	1.65688	1	1.63259	1.58095	0.887294	0.836499	1.36132	0.919075	1.1476	1.80187	0.953616	1.02134	0.667049	1.37499	0.67633	1.21161	0.619173	2.02788	0.874086	1.37566	1.1394	0.769967	0.767432	0.754137	0.620274	0.743622	1.09066	1.29954	0.619173	0.720419	1.03766	0.92842	1.48322	0.976264	1.3251	0.7589
X - 14588			201	36515	LC/MS	648	151				0.732957	0.916374	0.86639	0.709262	0.90898	0.96695	0.9552	0.925321	1.24751	1.02378	1.40613	1.32082	1.21115	1.23224	1.02925	1.07676	0.951116	1.44054	0.966372	0.972652	0.813393	0.955784	0.963613	1.04595	1.1865	1.01089	0.968588	0.98911	1.14181	1.05258	0.78772	1.1953	1.13856	0.877783	1.30669	0.758834	1.26469	0.97622	1.52803
X - 14603			200	36530	LC/MS	877	365.1				0.782804	0.660198	1.38919	1.261	0.280716	0.649121	1.02606	0.280716	0.453665	0.280716	3.47726	1.04348	0.539968	1.94592	0.638724	0.922503	1.60511	0.738972	1.55878	1.56656	1.3897	0.668017	1.07824	2.06364	0.280716	0.423505	1.41869	0.952932	1.01686	0.85674	0.800843	1.19954	1	1.35123	1.15665	0.710014	1.62785	0.672869	0.909106
X - 14808			200	36743	LC/MS	1575	221.1				1.46596	1.05385	1.17671	1.29387	0.762499	1.2182	0.628984	1.00572	0.702506	0.568623	0.78471	1.39107	1.23382	0.878196	0.975909	0.994282	0.703164	0.947691	1.09865	1.42318	1.89521	0.782089	0.95235	0.754426	0.956178	0.604801	1.58259	1.12834	1.03786	1.0978	0.978993	0.976244	0.725916	1.02376	1.58927	1.37117	1.40699	0.885345	0.81586
X - 15011			200	37049	LC/MS	1520	248.1				0.348992	0.843538	0.348992	0.348992	0.348992	0.635581	0.348992	0.562473	0.888898	0.348992	1.33082	1.01045	1.42949	0.348992	1.51913	0.992596	1.18848	1.63756	1.85432	1.33676	0.637714	0.84858	0.780953	0.348992	0.771128	0.965163	0.847224	1.0163	0.348992	1	0.836616	1.2765	1.18834	0.86197	1.0074	0.968392	0.8858	1.97843	1.05851
X - 15259			200	37401	LC/MS	3636	184.1				1	1	1	1	1	1	1	1	1	1	1	1	1	1	1	1	1	1	1	1	1	1	1	1	1	1	1	1	1	1	1	1	1	1	1	1	1	1	1
X - 15301			201	37548	LC/MS	4991	311.1				1.02449	0.894158	0.787591	0.865801	1.26088	0.810486	0.988827	0.985681	1.20005	0.706067	1.12533	1.23616	1.22115	0.997913	1.29543	0.439803	1.1904	0.729719	1.4463	1.29159	1.01432	0.817106	0.750047	0.64963	0.91128	0.560275	0.708612	1.00209	0.58206	0.882913	1.63024	1.07421	0.717462	1.45554	1.41508	0.895812	1.12712	1.07644	0.955666
X - 15303			200	37550	LC/MS	1450	278.7				0.64406	1.16281	1.65026	1.3826	1.20681	0.708271	0.661457	0.959118	0.926953	1.39431	0.788103	1.30289	1.14614	0.659587	0.616207	1.40246	1.5254	0.921803	1.00662	0.790804	0.931343	1.63778	1.9179	0.938578	0.999302	0.945653	1.19873	1.39664	1.0007	0.750936	1.26458	0.892393	1.3562	0.993384	1.67963	1.19762	1.33725	0.985097	1.06702
X - 15382			200	37629	LC/MS	2540	271				1.37207	0.90627	1.09525	1.85795	0.92481	1.38032	1.80118	0.825654	0.479997	1.28486	0.389178	1.04198	1.37041	0.913811	0.627202	0.715508	1.48188	0.523771	1.58113	0.863543	1.58671	1.36429	1.73777	1.05113	0.936787	0.934679	1.06883	0.781351	1.22097	0.531648	1.06321	0.433483	1.12795	1.10178	0.528721	1.59803	0.95802	0.880748	0.537601
X - 15439			201	37687	LC/MS	3616	348.9				1.01746	0.914932	1.07419	0.787919	0.394365	0.919208	0.831027	0.982544	0.45249	0.84296	1.06372	1.5254	0.94251	2.08797	2.66758	2.1617	1.13391	0.818584	0.987264	1.25675	0.94244	2.12941	1.2405	1.21888	0.973777	0.606052	1.60507	0.830768	0.965885	0.338394	1.68007	1.01274	1.02659	1.6389	1.26653	0.637095	1.92957	0.863757	1.58294
X - 15458			200	37706	LC/MS	1820	302.2				0.570499	0.948329	0.796454	0.642471	0.536064	0.577849	1.36832	0.774447	0.964515	0.879358	1.45671	0.794795	1.44396	1.07116	1.55624	0.795166	1.32088	0.536064	0.973963	0.962014	1.03799	0.783005	1.10845	0.858884	0.536064	0.700909	0.652368	1.02604	1.30999	0.58579	2.04011	0.602265	9.99827	13.3028	22.8137	10.1548	1.63491	8.95955	10.0264
X - 15483			201	37731	LC/MS	3566	243.2				1.02739	0.946615	1.28047	1.38265	1.16073	1.03824	0.986025	0.711101	0.941668	1.38028	0.894788	0.795981	1.19263	0.995951	1.11146	1.0827	1.18749	0.892383	1.28245	0.939939	1.22709	1.33509	0.89602	1.07036	0.947519	0.773158	0.865867	1.15359	0.903454	1.01915	0.967707	0.728986	0.991296	1.06213	0.81485	0.979725	1.19156	1.0087	0.787655
X - 15484			200	37732	LC/MS	2506	271				1.1501	0.987407	1.33837	1.52345	0.931751	1.61616	1.32005	0.94923	0.500165	1.57741	0.886066	1.16331	1.13708	0.925862	0.442239	0.869741	1.34411	0.479518	1.49436	0.766181	2.09174	1.12763	1.90254	0.831413	1.04272	0.93876	1.17927	0.648457	0.833407	0.703381	1.14545	0.59279	1.07324	1.02006	0.957284	1.29003	1.01259	0.702764	0.778314
X - 15497			201	37745	LC/MS	2877	236.1				0.973698	1.24385	1.20522	0.998163	0.482346	0.534982	0.75066	0.64316	0.845376	1.4452	1.10215	1.53233	0.661436	1.10562	0.70525	1.33045	2.33167	1.07837	1.06419	0.865882	1.00987	0.781124	1.1136	1.53401	0.876888	0.842269	2.01714	0.960659	1.3058	1.00184	0.709301	0.721199	1.17234	1.24952	0.99013	0.750831	1.25987	1.17343	1.1622
X - 15638			201	37887	LC/MS	1345	310.1				0.736984	1.24614	1.01523	0.729445	0.358093	0.873903	0.77438	0.807422	0.78814	0.705735	1.30607	0.690262	1.07595	0.77178	1.1403	0.925393	1.03968	1.29306	0.784679	1.06832	0.718922	0.499527	0.908315	1.19167	0.52599	0.676783	0.984772	1.9637	1.33395	1.09426	0.494958	1.52805	1.25854	0.960315	1.50742	0.746624	1.06525	1.33169	2.43471
X - 15650			201	37899	LC/MS	4146	150.2				1.01485	0.876213	0.78707	0.765844	0.67129	1.09063	1.04154	1.36308	0.785162	0.685776	0.968977	0.879513	1.12461	1.15596	1.0063	0.848646	1.17618	0.920319	0.907614	1.20011	0.594979	1.85934	0.876387	0.811946	0.824368	1.07239	1.00235	1.48025	0.997649	0.865393	1.12729	1.0733	1.14799	1.04317	1.06377	1.00709	0.989351	0.917238	0.992908
X - 15654			201	37903	LC/MS	4709	512.4				0.234441	10.5938	0.984425	2.467	11.9328	0.263209	0.089567	0.246403	7.09339	9.72125	0.029077	3.70133	0.074119	0.218726	1.68375	21.9579	0.455772	0.373986	0.76885	2.66301	1.79978	59.7456	10.1558	4.0301	8.41839	0.116347	2.3379	0.907849	0.038547	2.81155	20.6889	5.42086	0.039435	1.39886	0.02943	0.309002	0.363545	0.313568	1.09215
X - 15661			201	37910	LC/MS	2832	293.1				0.6474	0.601274	0.888774	0.828343	0.712315	0.900132	1.11007	1.25329	0.508266	0.78649	0.864421	1.03554	1.20206	1.16599	1.03153	0.558664	1.00801	1.33091	0.997727	1.02511	0.987831	0.796318	0.70178	1.05794	1.26214	0.966373	0.979331	1.42387	1.57954	0.413289	0.853853	1.03493	1.21217	1.10342	1.27806	0.69742	1.01473	1.01217	0.955967
X - 15673			201	37922	LC/MS	904	307.1				0.609474	1.50495	0.748116	0.71583	0.424318	1.23052	1.00774	1.28537	1.71399	1.0354	0.945314	0.637861	1.01124	0.869482	1.47657	2.11277	1.53986	1.55149	0.524239	1.1166	0.844762	0.402944	0.91571	1.7584	0.732367	0.881404	2.08077	2.16644	0.949091	1.62729	0.686415	2.47144	1.34549	0.992265	0.988758	0.796708	0.905864	1.61034	2.37176
X - 15735			200	37984	LC/MS	3092	314.2				1.24121	1.1542	1.00037	1.73477	0.934114	1.29049	2.00937	0.936342	1.31511	1.10142	1.04359	0.932978	1.05726	1.04469	1.07069	0.607282	0.919528	0.999633	1.20638	0.828918	1.26594	1.1199	1.01192	1.01126	0.771203	0.821282	0.662248	0.670783	0.637005	0.775025	1.51548	0.59077	0.587336	1.3552	0.793123	0.99945	0.964313	1.12077	1.00055
X - 15808			201	38063	LC/MS	3534	240.2				1.06507	0.82259	0.948359	0.9624	0.824609	1.05529	1.0376	1.17894	0.953078	0.652251	1.15905	0.825262	0.893637	1.68811	1.03652	1.62528	1.09469	1.12444	0.757997	0.95879	1.1697	0.566008	0.622452	0.629271	0.766241	1.92275	0.96348	1.07266	1.23141	1.43654	0.863606	0.934841	1.23432	1.12856	0.742488	0.873195	1.25351	1.08775	0.924576
X - 15998			200	38439	LC/MS	1717	244.2				1.83437	0.897636	1.12684	1.83766	0.840506	1.45997	1.25348	0.846991	0.964675	1.02911	1.32723	1.07302	1.32968	1.07455	1.58439	0.9523	1.23697	0.816962	1.19844	1.02401	0.926818	1.12137	1.33894	1.32015	1.07081	1.03533	0.542459	0.57769	0.975993	1.09062	1.28253	0.721182	0.623043	0.802921	0.733261	0.947424	0.789961	0.722069	0.587352
X - 15999			200	38440	LC/MS	1885	505.7				1.73158	1.75695	1.84226	1.46366	1.13972	1.88246	1.56477	2.01637	1.89451	1.5847	0.910265	0.89135	0.924	0.910443	1.34199	1.15727	0.716251	0.664665	1.0092	0.717223	1.18153	1.03231	0.847072	1.30797	0.998136	0.934002	0.749176	0.753653	0.920298	1.35637	1.00186	1.06954	0.741664	0.846294	0.804819	0.990796	0.755145	1.42963	0.967413
X - 16000			200	38441	LC/MS	2965	477				1.00945	0.709428	0.764759	0.793971	0.699344	0.507396	0.647173	0.999854	0.848659	0.844155	1.41786	0.820516	1.38716	1.18932	2.01824	0.870576	1.29788	1.36207	1.0273	1.33976	0.8521	0.320284	0.860304	1.17616	0.95975	1.07083	1.00015	1.13893	1.17839	0.757801	0.777663	1.17346	1.11854	1.23036	1.34127	0.794573	0.972699	1.70377	1.14287
X - 16002			200	38443	LC/MS	3130	205.1				1.34042	0.960428	1.22064	1.40299	1.14808	1.16956	1.33889	0.852167	0.862193	1.06984	0.903061	0.991983	1.26565	0.886249	1.0534	1.00266	1.10367	0.787629	1.0345	0.979978	1.49247	0.924663	1.29364	1.18911	0.997345	0.885737	0.891104	0.821969	0.93224	1.03543	1.00426	0.699401	0.822678	1.01876	0.841332	1.38681	1.00802	0.914415	0.763465
X - 16004			200	38445	LC/MS	3946	269.1				1.22838	1.11144	0.877676	1.43022	1.2085	1.01292	1.70245	0.751205	1.0051	1.18293	0.61279	0.840311	1.00407	0.756851	1.04565	0.995928	0.80077	0.765862	0.975351	0.756431	1.1278	0.923486	1.04145	1.63379	1.15464	0.994902	1.1229	0.779192	0.962516	1.1671	1.289	0.980063	0.594713	1.01391	0.747794	1.13944	0.88593	0.948431	0.870417
X - 16009			201	38450	LC/MS	2191	222				0.536026	0.531484	0.487667	0.364614	0.238115	0.485804	0.258728	0.542777	0.38368	1.07672	1.42221	2.37274	1.26821	3.11723	3.52342	1.12202	2.09388	3.01743	1.96998	3.06738	0.295048	0.70295	0.628407	0.800654	0.597109	0.691124	0.497614	0.564545	0.923279	0.724069	0.593542	0.883811	1.87307	1.79443	2.07193	1.11619	2.35703	1.89805	1.56942
X - 16010			201	38451	LC/MS	2499	331.2				1.41807	0.975452	1.30324	1.43728	1.03064	1.33004	1.63864	0.962489	1.05597	0.957195	1.00984	0.881133	1.18725	0.893967	0.998748	0.815278	1.11286	0.758116	0.980944	0.904253	1.39493	0.904091	1.23434	1.01906	0.857058	0.881238	0.919105	0.828275	1.01714	0.88818	0.954511	0.679838	0.96201	1.07234	0.90451	1.32916	1.08686	1.00125	0.859054
X - 16011			201	38452	LC/MS	2790	390.9				2.22427	0.959033	1.28071	0.76616	1.20517	1.74008	1.77304	0.796132	0.966606	0.49296	0.471679	0.598679	0.5963	0.401766	0.519265	0.364667	0.758687	0.302095	0.712456	0.489022	1.45492	1.9866	2.04609	1.91897	1.42883	1.56921	0.964696	0.827246	1.44386	1.57053	1.72587	0.947116	1.00425	1.24945	0.916446	2.02852	1.3373	0.995746	0.841487
X - 16012			201	38453	LC/MS	3142	285.2				1.33136	1.03645	1.29144	1.24165	1.26432	1.06402	1.25295	0.855613	0.949394	0.87864	1.03642	0.928346	1.23242	0.773701	1.18255	0.815918	1.00744	0.742316	1.13885	0.887891	1.53642	1.16016	1.36642	1.20157	0.905225	0.869063	0.824744	0.686562	0.963584	0.982639	1.28542	0.699122	0.789023	1.0506	0.882645	1.42135	1.13872	1.16033	0.788891
X - 16013			201	38454	LC/MS	3463	363				0.817043	0.995071	0.817441	0.895427	1.05098	1.0248	0.742662	1.08827	1.11133	2.23192	0.653558	1.3829	0.421673	1.3927	0.838355	5.66287	1.30376	0.427044	1.08935	1.62963	1.09496	5.06766	1.66285	0.867955	3.36845	0.461584	0.975198	1.00493	1.20199	0.888539	7.34424	2.64317	0.566483	1.05759	0.750277	0.303642	1.1966	0.442034	0.623853
X - 16014			201	38455	LC/MS	3589	453.2				1.38407	0.797248	1.3878	1.32193	0.896686	1.16107	1.40789	0.962032	0.92676	0.715055	1.02527	0.965725	1.27187	0.925403	1.04746	0.769182	1.27246	0.884401	1.13149	0.846999	1.42976	0.943249	1.0218	1.09719	0.600874	0.849987	0.900047	0.805267	1.00172	0.874814	0.819502	0.491872	0.918886	1.15242	0.998278	1.39062	1.18381	1.11437	0.821703
X - 16015			201	38456	LC/MS	3788	268.1				1.09187	0.99849	1.18212	1.03225	0.3456	1.29448	1.69014	0.814493	0.469808	0.437077	1.03024	1.44341	0.949361	1.10409	0.612378	0.264542	1.03771	1.09591	1.20054	1.03372	1.12015	0.417949	0.893824	0.863555	0.505353	0.760528	1.36739	1.3756	1.67155	0.472611	0.336621	0.967205	1.20377	1.27521	1.01385	0.682284	1.00151	0.707618	0.847039
X - 2973			50	12593	GC/MS	1210.5	281				1.1252	0.933742	1.04326	2.479	1.04007	1.07488	2.24648	1.08076	0.975726	0.947078	0.889943	1.20862	1.08133	0.970378	0.8961	0.735461	0.911892	0.851326	1.71412	1.06329	1.0512	2.26883	0.916016	1.15841	0.863405	0.788038	0.784584	0.796929	1.0347	0.808974	1.14854	1.20603	0.9691	0.903206	0.997096	2.3502	1.02213	0.814598	0.761304
X - 3002			50	12625	GC/MS	1438.1	296.1				3.10438	0.935158	2.79615	2.03617	0.971068	0.696366	2.55518	0.522692	1.10846	0.613741	1.08369	0.617846	1.34895	0.397501	1.01344	0.526253	1.84702	0.677879	2.02622	1.48465	3.9415	1.87733	0.986559	1.31028	0.537447	0.603538	0.42141	0.3786	1.07596	0.738735	1.9736	0.521812	0.754229	0.95636	0.457875	3.20343	1.32302	1.64697	0.221598
X - 3003			50	12626	GC/MS	1444.6	218.1				0.90976	1.33302	0.191455	1.09173	0.858318	1.37403	2.72218	1.1418	1.38224	0.925467	1	0.60188	0.739246	1.47289	1.37646	1.60923	0.908267	1.77855	0.710006	1.00721	0.558492	0.525334	0.403735	0.797912	0.928188	1.28312	1.49277	0.699059	1.2027	1.18948	0.388023	1.6438	1.47377	0.553191	0.766518	0.529825	0.750357	1.45045	1.10475
X - 3094			50	12774	GC/MS	1978.7	299				0.6622	1.02615	0.962073	0.980662	0.929443	0.776988	1.09859	1.31037	1.08753	1.15664	0.868225	0.875377	0.991926	1.0685	0.829743	1.06027	0.946772	1.11131	0.966193	1.15141	0.483961	1.30879	1.05194	0.887725	1.02189	0.984082	1.02158	1.20541	1.11931	1.00598	1.00807	1.083	0.989886	0.675599	0.973913	1.20393	0.994022	0.921914	0.754187
X - 4051			50	16116	GC/MS	1968.7	357.1				0.411771	0.411771	1.23816	0.898779	0.957222	1.46903	1.13411	1.04198	1.03575	1.47537	0.411771	1.13881	0.905474	1	0.614336	0.411771	0.641776	0.838916	2.90676	1.37593	0.411771	1.71391	1.23634	0.66699	1	1.11584	0.411771	0.411771	0.928268	2.97286	0.85479	0.820314	0.98802	0.920799	1.71886	0.990928	1.27153	0.411771	0.819655
X - 4357			50	16634	GC/MS	1540.5	216				0.8378	1.65138	0.488509	0.153856	0.733802	0.915901	0.17443	1.80812	0.888415	0.667661	1.48632	0.879939	0.815093	0.999671	0.886732	0.786374	1.14022	1.95286	0.298545	1.1944	0.205481	0.204592	0.492431	1.00033	1.18976	2.07885	1.83482	3.02303	1.22497	1.12252	0.823939	2.3172	1.71708	1.28392	1.0841	0.134345	0.921671	1.18619	1.38407
X - 4495			50	16818	GC/MS	1381	117				0.384909	1.33682	0.846619	0.471688	1.11375	0.67785	0.384909	1	0.384909	1.35085	1.24032	1.09055	1.54899	0.909445	1.19212	1.12758	0.888733	0.880235	0.384909	0.773905	0.471159	1.27746	0.990788	0.692072	0.384909	0.464965	0.711768	0.738091	1.64922	0.384909	0.540374	0.384909	2.62119	0.384909	0.90913	1.33997	1.11462	1.28174	0.728516
X - 4498			50	16821	GC/MS	1434.9	103				0.710852	1.35309	0.902671	0.759538	0.821253	0.991135	0.752407	1.19469	0.898074	1.1058	1.06667	1.00103	1.10742	1.24414	0.972364	0.853063	1.35981	1.36023	0.984072	1.22899	0.619848	1.61168	0.731214	0.998967	0.956844	0.900268	0.946192	1.02348	1.41631	0.84258	1.00886	1.20017	1.14821	0.90382	1.41729	0.924574	1.02163	1.41438	1.16023
X - 4499			50	16822	GC/MS	1453	189				0.537796	0.537796	0.805466	0.618814	0.859288	1.2822	0.537796	0.832016	1	1.74224	0.876176	0.537796	0.725201	1.34801	1.16933	1.17585	0.537796	1.54128	1.07059	1.70237	1.00616	0.684633	0.537796	0.537796	0.885579	0.537796	0.679678	0.537796	1.32698	0.537796	1.29988	1.19045	0.985425	0.537796	0.993837	0.537796	0.537796	1.33354	0.834622
X - 4595			50	16959	GC/MS	1275.4	130				0.48439	1.70568	0.48439	0.648772	0.977309	1.02269	1.68052	1.84571	0.865636	0.48439	0.48439	0.819843	1.04244	0.787276	0.845835	0.584236	1.19943	0.868181	1.03916	0.800938	0.63548	1.15434	2.9093	1.09938	0.48439	0.935936	2.05986	0.820099	1.42935	0.913022	0.48439	1.80194	0.564248	0.745592	1.06286	1.08922	1.70729	1.68438	0.960845
X - 4599			50	16984	GC/MS	1471.1	113				0.941699	1.94249	0.313908	1.02153	2.9992	1.04667	1.44255	1.79435	1.55172	1.30437	0.69882	2.32722	0.820986	0.668664	0.693413	0.572722	0.917493	0.813613	0.978469	0.9883	3.11232	3.39386	0.861998	0.543523	1.70308	0.67566	1.21158	1.37611	1.0117	0.591648	2.47262	0.507288	0.810778	0.80027	3.21645	1.87653	2.8459	0.498381	0.872405
X - 4807			50	17391	GC/MS	1126.1	143				1.01467	1.06157	1.10235	0.881969	1.22765	1.14238	1.08475	0.849573	1.18195	1.15663	0.842302	1.13757	1.28773	0.894964	0.997245	0.865363	1.13892	0.700254	0.772086	1.1219	0.939665	1.09307	1.04138	0.994914	1.06197	0.907102	1.00276	0.820568	0.982811	1.00509	0.996142	0.824759	0.975046	1.01921	0.889707	1.19769	1.15905	1.01235	0.901734
X - 5410			50	18253	GC/MS	1484	259.1				2.01506	0.598043	2.55979	3.8759	1.00575	2.73986	5.52374	1.47711	1.85993	1.93284	0.579574	1	0.532778	0.320471	0.320471	0.320471	0.320471	0.472189	0.718852	0.629531	1.08128	1.26556	0.320471	0.700457	1.74989	0.82394	0.994253	6.29909	5.06658	0.507371	0.762653	4.37958	0.703378	0.878213	1.14758	0.522048	1.07828	0.448914	0.320471
X - 5907			50	18929	GC/MS	1643.2	229.1				0.652805	0.843857	0.464446	0.837837	0.664074	0.916891	1.55553	0.99973	1.54912	1.00027	0.671926	0.464446	1.23266	0.882704	0.802856	0.985252	1.49881	1.51794	0.464446	1.50689	0.886697	0.830913	0.464446	0.976388	1.16372	1.17208	1.42019	0.9363	0.464446	1.8826	0.464446	1.18699	1.31255	0.888398	0.464446	0.7865	2.11761	1.11318	1
X - 6227			50	19363	GC/MS	1210.5	196.1				0.650908	1.00642	0.652274	0.59872	0.538346	0.811409	1.05773	1.82873	1.02161	1.21252	0.978978	0.561483	1.00777	0.80453	0.992232	1.30913	1.3049	1.45722	0.755228	1.64983	0.409377	0.993583	0.692175	0.662148	1.199	1.25721	1.06505	1.11756	1.13715	1.543	0.777558	1.46334	1.47167	0.657625	0.579296	0.914503	1.13452	1.481	0.903837
X - 6266			50	19367	GC/MS	1683.5	240.2				0.981524	1.06557	0.762322	0.701382	0.922526	1.06232	1.02899	1.44768	1.02241	1.16106	1.00715	0.740743	1.16327	0.999296	0.984824	0.998359	1.47008	1.14551	0.731633	1.42251	0.821374	1.0007	0.92313	1.03052	1.00164	0.935234	1.21415	0.988431	0.875616	1.05553	0.57967	0.987155	1.28054	0.767188	0.728483	1.15459	1.50039	1.23841	0.742693
X - 8166			50	21390	GC/MS	1187.2	231.2				0.648742	0.648742	1.01057	0.648742	0.648742	0.648742	0.648742	0.648742	0.648742	0.648742	0.648742	0.744818	0.648742	0.982807	0.648742	0.648742	0.648742	0.648742	0.648742	0.648742	0.648742	2.34019	0.648742	1.01719	0.648742	0.648742	0.648742	0.662965	0.648742	1.11252	1.17184	0.648742	0.648742	0.648742	0.989431	0.648742	0.648742	0.648742	0.648742
[truncated: 9 more rows]
[truncated: 3 more columns]

## Sheet: Pathway Heat Map
	Walter Reed WALT-01-10VS PTSD Study (Mouse Plasma)																										Statistical Values
[truncated: 500 more rows]
[truncated: 32 more columns]
