# Supplementary material for: Acute and Chronic Plasma Metabolomic and Liver Transcriptomic Stress Effects in a Mouse Model with Features of Post-Traumatic Stress Disorder
Source: PLoS One. 2015 Jan 28;10(1):e0117092. doi: 10.1371/journal.pone.0117092 (PMC4309402; doi:10.1371/journal.pone.0117092)
Supplement: S2 File — (XLSX) [file pone.0117092.s005.xlsx]

## Sheet: Sheet1
File S2. Analysis of 41 proteins in plasma.
		Analytes (n=41)		Apolipoprotein A-I (Apo A-I)	CD40 (CD40)	CD40 Ligand (CD40-L)	C-Reactive Protein Mouse (CRP Mouse)	Endothelin-1 (ET-1)	Eotaxin	Epidermal Growth Factor Mouse (EGF Mouse)	Factor VII	Fibroblast Growth Factor basic (FGF-basic)	Granulocyte Chemotactic Protein-2 Mouse (GCP-2 Mouse)	Haptoglobin	Immunoglobulin A (IgA)	Interferon gamma Induced Protein 10 (IP-10)	Interleukin-1 alpha (IL-1 alpha)	Interleukin-1 beta (IL-1 beta)	Interleukin-18 (IL-18)	Interleukin-5 (IL-5)	Leukemia Inhibitory Factor (LIF)	Lymphotactin	Macrophage Colony-Stimulating Factor-1 (M-CSF-1)	Macrophage Inflammatory Protein-1 alpha (MIP-1 alpha)	Macrophage Inflammatory Protein-1 gamma (MIP-1 gamma)	Macrophage Inflammatory Protein-2 (MIP-2)	Macrophage Inflammatory Protein-3 beta (MIP-3 beta)	Macrophage-Derived Chemokine (MDC)	Matrix Metalloproteinase-9 (MMP-9)	Monocyte Chemotactic Protein 1 (MCP-1)	Monocyte Chemotactic Protein 3 (MCP-3)	Monocyte Chemotactic Protein-5 (MCP-5)	Myeloperoxidase (MPO)	Myoglobin	Serum Amyloid P-Component (SAP)	Serum Glutamic Oxaloacetic Transaminase (SGOT)	Stem Cell Factor (SCF)	T-Cell-Specific Protein RANTES (RANTES)	Thrombopoietin (TPO)	Tissue Factor (TF)	Tissue Inhibitor of Metalloproteinases 1 Mouse (TIMP-1 Mouse)	Vascular Cell Adhesion Molecule-1 (VCAM-1)	Vascular Endothelial Growth Factor A (VEGF-A)	von Willebrand factor (vWF)
		Units		ug/mL	pg/mL	pg/mL	ug/mL	pg/mL	pg/mL	pg/mL	ng/mL	ng/mL	ng/mL	ug/mL	ug/mL	pg/mL	pg/mL	ng/mL	ng/mL	ng/mL	pg/mL	pg/mL	ng/mL	ng/mL	ng/mL	pg/mL	ng/mL	pg/mL	ng/mL	pg/mL	pg/mL	pg/mL	ng/mL	ng/mL	ug/mL	ug/mL	pg/mL	pg/mL	ng/mL	ng/mL	ng/mL	ng/mL	pg/mL	ng/mL
		Least Detectable Dose		2.41	4.47	414	0.902	36	5	9.3	28	23	0.378	5.99	5.15	14.3	182	6	4.3	0.41	707	26.2	0.0088	2.9	0.917	5.91	0.22	44	7.81	4.98	8.05	3.93	0.602	6.75	3.65	53	130	0.076	22	3.6	0.057	2.81	45.1	15.1
Sample Type		Sample ID
Ctrl -5d24h	1	C5-244		159	42.9	1890	3.55	39.8	909	52.5	79.5	160	25.1	25.3	13.9	25	413	1.83	40	0.487	1670	97.4	6	8.31	15.9	9.72	4.69	1340	65.3	56.4	112	17.2	51.2	3220	19.4	67.2	750	0.0289	65.6	19.6	1.69	590	208	107
Ctrl -5d24h	2	C5-245		130	40.8	1400	4.29	16.3	740	54.4	81.6	101	19	23.4	16.2	35.7	439	3.96	42.8	0.992	1420	91.6	5.96	9.91	19	16.4	4.88	1100	83.8	107	171	9.67	59.6	5890	25.6	<LOW>	750	0.0527	72.7	18.1	5.88	670	234	102
Ctrl -5d24h	3	C5-246		159	40.8	1400	3.92	45.7	839	60.1	76.2	237	21.5	28.8	12.7	25	254	3.96	42.8	0.866	1670	91.6	5.94	9.68	15.7	8.42	4.5	1120	66.8	52.2	107	13.6	46.6	4870	20	59.3	668	0.0209	60.1	19.6	1.49	598	182	96.8
Ctrl -5d24h	4	C5-247		162	33.8	1400	4.73	33.1	852	805	69.5	120	23.9	32.9	19.1	18.3	335	2.93	38.2	0.613	1550	83	5.53	8.77	15.7	5.84	4.36	1080	76.1	41.6	105	10.4	53.4	4460	23	108	587	0.0209	58.2	16.6	1.3	642	208	86.4
Ctrl -5d24h	5	C5-248		162	51.5	3160	4.36	33.1	567	52.5	72.9	133	19.2	29.9	13.7	25	361	1.83	36.4	0.676	1420	80.1	5.03	7.84	15.7	6.69	4.1	957	89.9	42	91.2	13.6	66.1	7630	24.6	34.4	750	<LOW>	42.6	16.6	1.37	724	234	107
AggE-5D24h	6	T5-255		161	31.8	1800	5	39.8	585	63.8	77.3	76.7	16.6	34.5	10.6	33	387	2.93	39.3	0.613	1420	91.6	5.92	8.77	15.3	7.55	4.5	957	80.7	57.6	142	15.2	66.8	4650	22	94.9	628	0.0126	58.2	16.6	2.02	598	182	96.8
AggE-5D24h	7	T5-256		135	22.5	1070	5.52	33.1	594	46.9	61.4	63.5	27.7	36.3	15.6	23.6	565	2.93	35.7	0.487	1260	57.5	4.78	8.31	16.8	6.69	4.23	946	104	58	140	12.8	73.1	3800	27.3	94.5	430	<LOW>	58.2	15.1	2.23	648	107	115
AggE-5D24h	8	T5-257		186	35.8	914	4.64	32.6	575	47.4	69.9	61	14.5	56.6	11.6	34	316	3.06	39.5	0.59	1190	NR	5.92	NR	17.6	13.4	4.05	833	76.1	54.3	144	18.1	64.1	7500	33.5	45.3	867	0.0445	58.6	16.5	NR	627	340	81.2
AggE-5D24h	9	T5-258		140	40.8	1070	5.75	39.8	596	157	75.1	86	15.2	28.1	19.9	27.7	540	2.93	44.1	0.866	1510	77.3	5.47	9.23	17	6.27	4.63	978	68.4	49.6	135	11.2	71.4	4030	26.4	44	668	<LOW>	79.6	18.1	2.85	594	234	62.8
AggE-5D24h	10	T5-259		136	72.3	1230	3.05	16.3	600	63.8	75.1	222	28.2	75.8	12	52.7	387	3.96	44.5	1.12	1380	162	5.89	10.6	25.3	14.6	5.01	1110	110	137	271	49.5	82	7060	22.3	57.8	1040	0.0606	69.2	16.6	10.6	591	446	110
Ctrl -10d24h	11	C10-238		121	29	994	3.71	33.1	739	50.7	64.9	189	20.2	25.5	11.3	11.6	413	<LOW>	30	0.362	1300	35.9	5.09	5.9	10.8	4.14	4.04	887	57.5	32.7	81.1	12	43.7	11100	19.7	112	508	0.0126	48.6	16.6	1.34	511	132	75.9
Ctrl -10d24h	12	C10-239		306	140	834	3.34	25.5	811	337	80.6	252	24.9	36.5	14.4	25	710	3.45	43.5	0.613	1630	74.4	6.33	8.77	14.8	10.2	5.01	1080	69.9	44.6	108	16.8	46	8570	16.4	<LOW>	917	0.0209	65.6	18.1	1.64	646	286	96.8
Ctrl -10d24h	13	C10-240		160	45	834	4.66	33.1	615	58.2	74	156	21	22.4	14.1	25	490	2.93	36.4	0.866	1340	80.1	5.41	8.77	16	5.84	3.84	866	62.2	32.7	78.2	15.6	41.6	3040	20.2	112	668	0.0126	58.2	15.1	1.74	656	182	86.4
Ctrl -10d24h	14	C10-241		139	32.8	1560	3.4	33.1	646	56.3	59	91.9	26.9	30.2	14.1	25	387	2.93	36.4	0.74	1340	85.9	5.12	8.77	15.1	5.84	4.1	962	62.2	41.2	94	13.6	54.3	3540	20.1	62.6	567	0.0289	54.5	18.1	1.35	671	132	78.5
Ctrl -10d24h	15	C10-242		189	58.2	1230	3.39	42.8	543	60.1	72.9	99.2	24.3	27.9	11.1	27.7	308	2.93	37.9	0.613	1380	85.9	5.47	8.31	16.8	4.99	4.1	1120	57.5	43.3	96.8	12	55	4380	14.8	77.1	792	0.0209	67.4	13.6	1.5	705	182	75.9
Ctrl -10d24h	16	C10-243		172	30.9	1310	3.73	33.1	633	56.3	72.9	70.2	22.1	28.1	17.8	31.7	335	3.96	40	0.74	1300	74.4	5.76	8.77	16.7	5.84	4.43	935	59.1	46.3	118	15.2	49.7	5630	17.4	120	469	0.0209	62	13.6	1.27	689	132	89
AggE-10D24h	17	T10-249		182	40.8	1890	4.67	33.1	680	60.1	70.6	76.7	20	60	15.9	25	254	2.93	46.2	0.613	1750	91.6	6.01	9.23	17	4.99	4.36	876	76.1	40.3	95.4	16.8	69.5	5700	25.1	129	508	<LOW>	58.2	15.1	1.65	750	157	91.6
AggE-10D24h	18	T10-250		160	36.8	754	5.9	25.5	694	1160	72.9	101	20.9	72.4	15.8	42.3	335	1.83	40.7	0.613	1340	80.1	6.46	8.77	14.8	4.99	4.23	801	62.2	60.5	158	18.4	60.1	7770	28.9	38.5	548	0.0126	65.6	16.6	2.72	618	651	65.4
AggE-10D24h	19	T10-251		155	37.8	754	4.78	33.1	679	71.4	77.3	123	13.6	79.6	12.9	33	227	3.96	42.8	0.74	1340	74.4	5.54	9.23	16.5	4.99	4.5	806	62.2	50.5	124	17.6	67.9	5630	26	121	392	<LOW>	65.6	15.1	1.79	634	144	70.7
AggE-10D24h	20	T10-252		158	29	914	3.37	45.7	578	46.9	70.6	109	14.3	76.5	17.7	33	281	3.96	40	0.74	1420	63.1	5.49	11	14.1	5.84	3.97	849	65.3	47.9	140	14.4	73.4	1750	24	96.6	548	<LOW>	76.2	16.6	2.88	457	132	65.4
AggE-10D24h	21	T10-253		292	78.5	1070	3.35	33.1	629	139	64.9	141	17.4	64.4	16.2	26.3	254	2.93	31.9	0.238	1340	97.4	5.19	8.31	14.4	8.42	3.97	795	69.9	56.4	133	18.4	69.7	3500	18.3	90.3	750	0.0209	50.6	12.1	2.11	627	182	91.6
AggE-10D24h	22	T10-254		184	36.8	754	4.26	39.8	452	99.7	63.7	73.5	12.5	69.2	11.7	25.7	146	2.4	37.9	0.55	1300	85.9	5.9	8.31	15.6	2.43	3.3	713	59.1	42.9	124	13.6	68.7	6300	24.1	85.3	508	<LOW>	65.6	13.6	2.24	645	132	68.1
raw p-values	ctrl 5d24h vs AggE 5d24h			0.814902	0.88612	0.129065	0.263904	0.849575	0.0130893	0.41868	0.27914	0.24505	0.705562	0.0765481	0.582872	0.180194	0.213136	0.628609	0.787091	0.95549	0.0412796	0.692588	0.748317	0.617875	0.319011	0.9139	0.920438	0.076868	0.258032	0.591038	0.135797	0.276928	0.00796567	0.861302	0.157446	0.996907	0.821218	0.59513	0.47518	0.101549	0.349531	0.253919	0.444518	0.536098
	ctrl 10d24h vs AggE 10d24h			0.834814	0.515437	0.639969	0.153982	0.666548	0.417648	0.41032	0.851454	0.226015	0.00336138	3.70422e-07	0.386079	0.121991	0.0148825	0.588597	0.366172	0.493606	0.705779	0.333915	0.394281	0.16686	0.72862	0.47438	0.433633	0.00562822	0.196454	0.0369952	0.0105512	0.0741669	4.42736e-05	0.562692	0.00396916	0.856634	0.223051	0.605618	0.371952	0.387503	0.00540658	0.619538	0.517471	0.211647
	ctrl 5d24h vs Ctrl 10d24h			0.397921	0.488182	0.0589212	0.142	0.97713	0.125827	0.500316	0.219562	0.854543	0.374897	0.890407	0.406681	0.719791	0.296623	0.533194	0.280128	0.543196	0.0582854	0.107659	0.560708	0.30326	0.270729	0.125522	0.287667	0.0789262	0.0120939	0.114664	0.172022	0.409339	0.111238	0.611938	0.0164087	0.155886	0.585156	0.129038	0.935959	0.0738115	0.306048	0.969103	0.20494	0.0123175
	AggE 5d24h vs AggE 10d24h			0.176868	0.816311	0.446213	0.526142	0.596621	0.510741	0.373544	0.622084	0.943069	0.244541	0.020748	0.569381	0.555475	0.00532078	0.713406	0.795949	0.279937	0.510409	0.453189	0.568037	0.897021	0.107717	0.0382529	0.112147	0.0084786	0.0204662	0.192408	0.176203	0.47693	0.364515	0.807906	0.459059	0.175129	0.12268	0.310505	0.841231	0.0867551	0.221002	0.819959	0.794428	0.122112
	ctrl+AggE 5d24h vs Ctrl +AggE 10d24h			0.103874	0.449399	0.0493511	0.23318	0.707748	0.37578	0.729606	0.189745	0.921666	0.548848	0.170839	0.923619	0.513562	0.324103	0.809228	0.339177	0.195076	0.437349	0.140757	0.985508	0.430746	0.0443405	0.00664976	0.0461389	0.0123106	0.000894765	0.0386224	0.0938426	0.614278	0.296657	0.783873	0.0965561	0.0350559	0.102005	0.0379157	0.838191	0.0136226	0.13285	0.837762	0.538393	0.00815474
	ctrl 5d24h+10d24h vs AggE 5d24h+10d24h			0.892361	0.493224	0.146662	0.0638769	0.932463	0.0162481	0.817024	0.393598	0.0725734	0.0286906	2.38705e-05	0.907776	0.0327124	0.211876	0.991251	0.347113	0.680118	0.277725	0.434842	0.658702	0.153479	0.323721	0.825594	0.506679	0.00627818	0.222163	0.312353	0.0160637	0.130867	2.05106e-06	0.660416	0.00348708	0.882873	0.49966	0.469076	0.229735	0.142724	0.187988	0.313993	0.319503	0.268754
bonferroni corrected	ctrl 5d24h vs AggE 5d24h			1	1	1	1	1	0.536663	1	1	1	1	1	1	1	1	1	1	1	1	1	1	1	1	1	1	1	1	1	1	1	0.326592	1	1	1	1	1	1	1	1	1	1	1
	ctrl 10d24h vs AggE 10d24h			1	1	1	1	1	1	1	1	1	0.137817	1.51873e-05	1	1	0.610182	1	1	1	1	1	1	1	1	1	1	0.230757	1	1	0.432598	1	0.00181522	1	0.162736	1	1	1	1	1	0.22167	1	1	1
	ctrl 5d24h vs Ctrl 10d24h			1	1	1	1	1	1	1	1	1	1	1	1	1	1	1	1	1	1	1	1	1	1	1	1	1	0.49585	1	1	1	1	1	0.672756	1	1	1	1	1	1	1	1	0.505018
	AggE 5d24h vs AggE 10d24h			1	1	1	1	1	1	1	1	1	1	0.850669	1	1	0.218152	1	1	1	1	1	1	1	1	1	1	0.347623	0.839113	1	1	1	1	1	1	1	1	1	1	1	1	1	1	1
	ctrl+AggE 5d24h vs Ctrl +AggE 10d24h			1	1	1	1	1	1	1	1	1	1	1	1	1	1	1	1	1	1	1	1	1	1	0.27264	1	0.504734	0.0366854	1	1	1	1	1	1	1	1	1	1	0.558528	1	1	1	0.334344
	ctrl 5d24h+10d24h vs AggE 5d24h+10d24h			1	1	1	1	1	0.666174	1	1	1	1	0.00097869	1	1	1	1	1	1	1	1	1	1	1	1	1	0.257405	1	1	0.65861	1	8.40933e-05	1	0.14297	1	1	1	1	1	1	1	1	1
BH FDR corrected	ctrl 5d24h vs AggE 5d24h			0.96764	0.96764	0.673221	0.673221	0.96764	0.268331	0.858295	0.673221	0.673221	0.964268	0.630317	0.920463	0.673221	0.673221	0.920463	0.96764	0.979377	0.564154	0.964268	0.96764	0.920463	0.726636	0.96764	0.96764	0.630317	0.673221	0.920463	0.673221	0.673221	0.268331	0.96764	0.673221	0.996907	0.96764	0.920463	0.885563	0.673221	0.754251	0.673221	0.867868	0.920463
	ctrl 10d24h vs AggE 10d24h			0.856634	0.70721	0.749678	0.526107	0.759124	0.683806	0.683806	0.856634	0.545095	0.0384595	1.51873e-05	0.683806	0.454692	0.0762727	0.74709	0.683806	0.70721	0.782079	0.683806	0.683806	0.526252	0.786142	0.70721	0.683806	0.0384595	0.545095	0.168533	0.0617997	0.304084	0.000907609	0.744205	0.0384595	0.856634	0.545095	0.74709	0.683806	0.683806	0.0384595	0.74709	0.70721	0.545095
	ctrl 5d24h vs Ctrl 10d24h			0.59939	0.683765	0.406967	0.415856	0.97713	0.406967	0.683765	0.500114	0.946926	0.59939	0.960702	0.59939	0.819762	0.522832	0.69597	0.522832	0.69597	0.406967	0.406967	0.696637	0.522832	0.522832	0.406967	0.522832	0.406967	0.224252	0.406967	0.440806	0.59939	0.406967	0.716842	0.224252	0.426087	0.70563	0.406967	0.97713	0.406967	0.522832	0.97713	0.494267	0.224252
	AggE 5d24h vs AggE 10d24h			0.557814	0.884371	0.778155	0.778155	0.789079	0.778155	0.765764	0.797045	0.943069	0.626636	0.212667	0.778155	0.778155	0.173811	0.884371	0.884371	0.675143	0.778155	0.778155	0.778155	0.919446	0.502987	0.313674	0.502987	0.173811	0.212667	0.56348	0.557814	0.778155	0.765764	0.884371	0.778155	0.557814	0.502987	0.707261	0.884371	0.502987	0.604072	0.884371	0.884371	0.502987
	ctrl+AggE 5d24h vs Ctrl +AggE 10d24h			0.283921	0.658049	0.183945	0.455255	0.879323	0.616279	0.879819	0.399905	0.946709	0.725896	0.389134	0.946709	0.725896	0.577749	0.904364	0.579428	0.399905	0.658049	0.339472	0.985508	0.658049	0.183945	0.111448	0.183945	0.111706	0.0366854	0.183945	0.283921	0.787044	0.552861	0.904364	0.283921	0.183945	0.283921	0.183945	0.904364	0.111706	0.339472	0.904364	0.725896	0.111448
	ctrl 5d24h+10d24h vs AggE 5d24h+10d24h			0.954328	0.670124	0.449474	0.290995	0.955775	0.111029	0.940259	0.620674	0.297551	0.167651	0.000489345	0.954328	0.167651	0.523286	0.991251	0.569265	0.820142	0.553023	0.660316	0.820142	0.449474	0.553023	0.940259	0.670124	0.0643513	0.523286	0.553023	0.111029	0.449474	8.40935e-05	0.820142	0.0476568	0.954328	0.670124	0.670124	0.523286	0.449474	0.513834	0.553023	0.553023	0.553023
