# Supplementary material for: Acute and Chronic Plasma Metabolomic and Liver Transcriptomic Stress Effects in a Mouse Model with Features of Post-Traumatic Stress Disorder
Source: PLoS One. 2015 Jan 28;10(1):e0117092. doi: 10.1371/journal.pone.0117092 (PMC4309402; doi:10.1371/journal.pone.0117092)
Supplement: S3 File — (XLSX) [file pone.0117092.s006.xlsx]

## Sheet: Sheet0
File S3. Activated upstream regulators plus their target molecules at 4 wks
Upstream Regulator (activated)	Molecule Type	Predicted Activation State	Activation z-score	p-value of overlap	Target molecules in dataset	Mechanistic Network
PPARG	ligand-dependent nuclear receptor	Activated	2.219	3.35E-05	ACAA1,ACTA2,AGPAT2,ALDH9A1,CEBPA,CSN2,CYP19A1,CYP26A1,CYP4A11,EPHX1,FDPS,FGF1,FOXA2,GAPDH,GPD1,HADHA,INSIG1,IRS1,JUN,KLK11,MANBA,OXR1,PCTP,PFKFB3,PLAC1,RPSA,RUNX2,SDC1,SLC25A1,SLC27A3,SLC2A2,TGFBR1,UCK1	CEBPB,CREBBP,FOXO1,Ins1,PPARA,PPARG,SREBF1,TAF6,TP53,troglitazone
SCAP	other	Activated	2.345	1.80E-04	ACSS2,CYP4F2,DHCR7,FDPS,Gstm6,HES6,INSIG1,NSDHL,PCSK9	NFE2L2,PPARG,SCAP,SREBF1,SREBF2,cholesterol
CHUK	kinase	Activated	2.873	2.82E-04	ACP5,CCL11,CDKN1B,GBP2,GCH1,GM2A,GRN,GSTT1,HES6,HLA-B,KLF10,NR6A1,OVOL1,RBP1,RTP3,SMOC2,TMEM176B,TNFSF13B,TWIST1	CEBPB,CHUK,CREBBP,FOXO1,NFKBIA,TNF,TP53
SREBF2	transcription regulator	Activated	2.377	3.09E-04	ACSS2,CYP4F2,CYP8B1,DHCR7,EBP,FDPS,HES6,INSIG1,NSDHL,PCSK9	NFE2L2,PPARG,SREBF1,SREBF2,cholesterol
sulforafan	chemical drug	Activated	3.138	1.15E-03	CDC25C,CDKN1B,CHRNA4,EPHX1,FTL,GCLM,GPX1,GSTP1,GSTT1,HTR1A,HTR3A,UGT1A6	NFE2L2,sulforafan
mono-(2-ethylhexyl)phthalate	chemical toxicant	Activated	3.860	1.83E-03	ATF2,ATP5B,ATP5D,CEBPA,CYP4A11,GAPDH,GPD1,HADHA,NDUFA10,NDUFB5,SDHA,SDHB,SUCLG1,SUCLG2,UQCRC1	FOXO1,PPARA,PPARG,SREBF1,TP53,mono-(2-ethylhexyl)phthalate
ESRRG	ligand-dependent nuclear receptor	Activated	2.208	2.88E-03	CDKN1B,CYP19A1,GAPDH,LDHA,NR0B2	D-glucose,ESRRG,PDX1,PPARG,TP53
TO-901317	chemical reagent	Activated	2.157	5.03E-03	ABCA5,ACAA1,Acot1,ACP5,CDKN1B,CYP4A11,CYP8B1,DHCR7,DNASE1L3,EPHX1,FDPS,GPD1,HSD3B1,NR0B2,PCSK9,PFKFB3,SIGMAR1	FOXO1,NFE2L2,PPARA,PPARG,SREBF1,SREBF2,TO-901317,TP53,cholesterol,sterol
SREBF1	transcription regulator	Activated	2.998	8.33E-03	ACSS2,CEBPA,CYP4F2,CYP8B1,DHCR7,DPY19L3,FDPS,Gstm6,INSIG1,NR0B2,NSDHL,PCSK9,SLC2A2,SUCLG1	FOXO1,NFE2L2,PPARA,PPARG,SCAP,SREBF1,SREBF2,TP53,cholesterol
RNF2	transcription regulator	Activated	2.000	1.36E-02	FOXA2,HOXB3,NANOG,RYBP,TMEFF2,ZNF318
ESRRA	ligand-dependent nuclear receptor	Activated	2.209	2.11E-02	ATP5B,COX6A2,CYP19A1,GALM,GAPDH,GPR37,HADHA,HSD3B1,LDHA,NDUFB5,NR0B2,SDHB
phenobarbital	chemical drug	Activated	2.426	4.19E-02	CYP2C18,CYP8B1,EPHX1,GSTP1,GSTT1,INSIG1,NTF3
Upstream Regulator (Inhibited)	Molecule Type	Predicted Activation State	Activation z-score	p-value of overlap	Target molecules in dataset	Mechanistic Network
CD 437	chemical drug	Inhibited	-3.160	3.86E-04	AP2M1,ATP5B,ATP6V0C,CDC25C,DNAJA1,EIF3I,FKBP5,FTL,GADD45A,HADHA,HIC1,HMGB1,JUN,NR0B2,RPS2,RYBP,SLC25A3,TMEM14C,UBE2M
Map4k4	kinase	Inhibited	-2.887	1.45E-03	BCKDHB,CEBPA,FAR1,HADHA,PEX3,PLA2G6,PON2,PRKAR2A,RPS6KB2,SUCLG1,UCK1,UQCRC1
D-glucose	chemical - endogenous mammalian	Inhibited	-2.217	2.04E-03	ACAA1,ACTA2,ASS1,CDKN1B,CEBPA,COX6A2,CXCR4,F7,GAPDH,GCH1,GPD1,GRN,HMGB1,HSPB1,JAG1,JUN,KLF10,LDHA,LY96,MAFA,PCCB,PFKFB3,PON2,PRDX6,RTN3,S100G,SCN9A,SDHB,SLC25A1,SLC2A2,SRM,STUB1,ZAP70	CEBPB,CREBBP,D-glucose,EGFR,FOXO1,Ins1,NFKBIA,PDX1,PPARA,PPARG,SREBF1,TNF,TP53
HOXC8	transcription regulator	Inhibited	-2.219	5.49E-03	ASS1,CCL7,ELMO1,HOXC8,SERPINF1
